# Supplementary material for: Neural circuit dynamics of drug-context associative learning in the mouse hippocampus
Source: Nat Commun. 2022 Nov 7;13:6721. doi: 10.1038/s41467-022-34114-x (PMC9640587; doi:10.1038/s41467-022-34114-x)
Supplement: Supplementary file 7 — Source Data [file 41467_2022_34114_MOESM7_ESM.xlsx]

## Sheet: Fig. 1
Panel c
Ctrl	Test 1	Ctrl	Test 2
-22.0238	290.62	139.724	237.719
-154.369	247.185	-117.99	224.289
118.231	90.7164	16.513	150.275
16.0849	166	-22.5248	252.481
-163.099	246.41	17.1477	122.204
83.5149	105.852	18.3967	299.509
82.3264	9.7459	-3.07205	174.744
	220.875		141.41
	184.443		379.927
	-83.5622		58.1396
Panel f								Panel g		Panel h
Ctrl				MA				Ctrl	MA	Ctrl	MA
bsl vs. test1	bsl vs. test2	bsl vs. test1	bsl vs. test2	bsl vs. test1	bsl vs. test2	bsl vs. test1	bsl vs. test2	0.190931	0.15651	0.871624	0.410734
0.664955	0.353995	0.137131	0.815937	0.632086	0.730355	0.129957	0.415151	0.705518	0.161159	0.578604	0.640125
0.168792	0.892585	0.660856	0.560147	-0.0124864	0.49713	0.602471	0.752391	0.806295	0.454511	0.512445	0.61683
0.562988	0.553434	0.314813	0.0438084	-0.0273437	0.503447	-0.27485	0.697163	0.855865	0.499724	0.0275367	0.794329
0.672372	0.144051	0.878806	0.792251	0.0419791	0.0868059	0.268982	-0.0927407	0.26042	-0.0543502	0.475795	0.289486
0.765271	0.318575	0.618007	0.805575	0.24758	0.0830587	-0.125613	0.723985	0.83986	0.153263	0.872884	0.0222161
0.597984	0.810032	0.616341	0.640859	0.126825	0.696443	0.266548	0.526098	0.368892	0.34084	0.675283	0.739043
0.600965	0.64311	0.499462	0.293821	0.0567197	0.511893	-0.0902183	0.471728	0.58674	0.430592	0.661284	0.0753144
0.697695	0.796299	0.513877	0.282649	0.187665	0.286514	0.676269	0.72198	0.321596	0.287326	0.413852	0.330813
0.858269	0.586572	0.760207	0.918963	0.188591	0.587511	0.0132495	0.224161	0.496069	0.633144	0.54455	0.59738
0.658174	0.713496	-0.0802468	0.204319	0.914568	0.838656	0.0519268	0.630127	-0.130113	0.0773553	0.32955	0.388762
0.916883	0.98554	0.452783	0.656841	0.344736	-0.118213	0.14296	0.144122	0.767288	-0.140484	0.374636	0.880426
0.484832	0.0222368	0.748254	0.561045	0.877605	0.76994	0.475478	0.687389	0.428157	0.383605	0.772207	0.35623
0.242626	0.378482	0.775089	0.647441	0.404852	-0.0887298	0.536671	0.420596	0.502406	0.534522	0.200604	0.359847
0.203279	0.304688	0.743169	0.874074	0.565075	0.493315	0.447221	0.00736579	0.96761	0.20429	0.733482	0.230033
0.627105	0.817802	0.723938	0.825778	-0.00489423	0.419745	0.689705	-0.0587627	0.231068	0.581554	0.442442	0.28238
0.487646	0.38422	0.0632448	0.0103863	0.367897	-0.0226773	0.423932	0.83329	0.400117	0.820107	0.0821018	0.696403
0.906681	0.797068	0.834458	0.59951	0.198183	0.963309	0.674882	0.917442	0.258515	0.488857	0.675205	0.499636
0.128982	0.190541	0.573168	0.806502	0.160117	0.486372	-0.0801035	-0.234534	0.851582	0.939637	0.491119	0.499409
0.273663	0.608941	0.875029	0.591548	0.768369	0.474659	0.284511	-0.106275	0.755403	0.744116	0.236785	0.248361
0.612121	0.460657	0.465525	0.627646	0.648053	0.511389	0.939173	0.93672	0.735463	-0.0441693	0.894398	0.54035
0.610565	0.81099	0.690176	0.173436	0.812049	0.755112	0.93189	0.857558	0.421627	0.397242	0.49789	0.803245
0.35172	-0.0329225	0.847337	0.447644	0.44875	-0.116857	0.0586991	0.143963	0.666881	0.751612	0.286761	0.426794
0.579046	0.619512	0.864078	0.870483	0.33123	0.626923	0.499778	0.335234	0.0352021	0.297246	0.299537	0.341216
0.590046	0.715207	0.293496	-0.341145	0.481151	0.393829	-0.224668	0.646059	0.333845	0.319049	0.460364	0.69932
0.182425	0.899072	0.926105	0.926359	0.51445	0.299419	0.572752	0.626238	-0.107114	0.610963	0.0112453	0.601278
-0.186127	0.20987	0.784036	0.71722	0.894646	0.977984	0.82646	0.792884	0.213372	0.739452	0.0504882	0.445542
0.924908	0.885778	0.955335	0.86039	0.172411	0.718417	0.0817912	0.874573	0.908473	0.387405	0.466926	0.0319285
0.869143	0.52492	0.858813	0.895965	0.576334	0.21307	0.345835	0.0873797	0.426493	0.702416	0.716373	0.68027
0.146247	0.462727	0.397423	0.815584	-0.309844	0.0110933	0.0373689	0.299079	0.801215	0.671377	0.524674	0.30324
0.888155	0.891575	0.929307	0.765294	0.927538	0.618154	0.681039	0.962031	0.337881	0.326097	0.33263	0.479238
0.510752	0.281363	0.53588	0.67585	-0.0507184	-0.12123	0.101775	-0.0564422	0.743398	0.55364	0.499067	0.244882
0.709927	0.745156	0.786459	0.622101	-0.034153	0.440056	0.155672	0.306173	0.465967	0.530203	0.379368	0.39521
0.238211	-0.129968	0.122691	0.607226	0.897521	0.962787	0.81847	0.802566	0.944997	0.878011	0.116773	0.662381
0.889882	0.941844	0.643547	0.844229	0.963707	0.856751	0.96366	0.901192	0.667647	0.18427	0.127445	0.895126
-0.224011	0.279912	0.66605	0.647172	-0.0643572	-0.00429516	0.442693	-0.068482	0.494554	-0.123266	0.121146	0.668734
0.852921	0.596154	0.235144	0.246137	0.756083	0.782728	0.830534	0.865374	0.715064	0.110219	0.481051	0.0468571
0.701225	0.836657	0.20432	0.37248	0.383742	0.389187	0.387214	0.370133	0.111975	0.711493	0.322912	0.155764
0.685832	0.422212	0.70503	0.430975	0.962449	0.757619	0.268455	0.506192	0.398675	-0.0867091	0.543649	0.0261917
0.334922	0.744442	0.635907	0.901059	0.479156	0.555453	0.0170938	0.343907	0.759118	0.56365	0.292224	0.644815
0.853473	0.931654	0.711972	0.937225	0.679619	0.929227	0.681177	0.621962	0.181311	0.559457	0.355509	0.650027
0.0985143	0.616083	0.471226	0.832114	0.523685	0.323825	0.517798	0.620518	0.699322	-0.0851567	0.839467	0.611546
-0.0655848	0.762388	0.731109	0.799869	0.115345	0.0683804	0.21081	0.00264483	0.54015	0.661942	0.139259	0.728778
0.616437	0.761793	0.606021	0.156975	0.32537	0.328036	0.898589	0.780119	0.0837332	0.106641	0.708982	0.754259
0.522114	0.422818	0.446182	0.272329	0.0166996	0.368092	0.428411	-0.0351273	0.687349	0.0144192	0.597992	0.689873
0.804196	0.659569	0.718639	0.681163	0.264826	0.295469	0.639176	0.25078	0.616886	0.631132	0.652265	0.180104
0.360729	0.468447	0.700808	0.668132	0.0782872	0.227287	0.854588	-0.0410946	0.631699	0.665291	0.188987	0.750784
0.680311	0.454633	0.774589	0.474876	0.477244	0.497033	0.539803	0.701872	0.685506	0.366365	0.424373	0.684855
0.758909	0.896449	0.678859	0.715345	0.800135	0.768545	0.376413	0.485104	0.640502	0.293516	0.496901	0.751208
0.347053	0.708393	0.296321	0.385058	0.242724	0.491324	-0.0330057	0.416875	0.311521	0.721493	0.0426696	0.406735
0.8954	0.966501	0.698496	0.624628	0.666854	0.293986	0.460634	0.0477622	0.467882	0.909494	0.508615	0.18189
0.877021	0.937583	0.240122	0.449467	0.966551	0.858006	0.707195	0.492882	0.617805	0.512717	0.762207	0.340366
0.405754	0.593466	0.413241	0.447781	0.200323	0.660384	0.202171	0.0521432	-0.233624	0.259316	0.606996	0.290225
0.00101464	0.0531791	0.789175	0.849441	0.472524	0.823661	0.977862	0.318725	0.810416	0.302223	0.509721	0.366951
0.234523	0.188782	0.117016	0.0597114	0.445582	0.737592	0.221648	0.128979	0.648345	0.0895857	0.674151	0.50322
0.119153	0.566984	0.725268	0.827902	0.271151	-0.257344	0.903349	-0.0600618	0.12488	0.284917	0.468572	0.280626
0.885101	0.70361	0.646148	0.666911	0.770746	0.586811	0.374058	0.776166	0.717365	0.112227	0.302688	0.712389
0.91748	0.404846	0.67139	0.497298	0.457142	-0.0473961	-0.221328	-0.296161	0.568314	0.833767	0.343146	0.759962
0.760543	0.226341	0.339464	0.218303	0.89582	0.815151	0.868292	0.80263	-0.0695902	0.680959	0.0973478	0.686944
0.510322	0.85128	-0.0180783	0.760053	-0.0300842	-0.149974	0.884222	0.603443	0.617522	0.685807	0.257603	0.374663
-0.0371928	0.5487	0.488982	0.508359	-0.00867475	0.0735481	0.715814	0.755499	0.110687	0.0499382	0.054028	0.305747
0.68365	0.397163	0.537723	0.882423	0.850477	0.25216	-0.220815	-0.0549239	0.599308	-0.15631	0.262221	0.804209
0.4498	0.372737	0.891058	0.230843	0.832722	0.298872	0.684657	0.570715	0.509383	0.296204	0.304241	0.630766
0.755904	0.629412	0.258672	0.516046	0.762094	0.895171	0.34063	0.0774182	0.442089	0.199015	0.86211	0.795092
0.756075	0.730214	0.782042	0.345295	0.796062	0.500969	0.078268	0.389887	0.530634	0.242666	0.497723	0.641057
0.885392	0.870649	0.731188	0.702489	-0.0985956	0.538862	0.569743	0.52971	0.518363	0.656365	0.656544	0.725422
0.633972	0.401861	0.238291	0.102671	0.801031	0.863014	0.831737	0.73422	0.811227	0.578244	0.491784	0.0363763
0.869906	0.447885	0.447632	0.651624	0.290345	0.59787	-0.0472839	0.0653078	0.859685	0.493123	0.422775	0.41486
0.881114	0.887567	0.864123	0.876448	0.841595	0.208268	0.270716	-0.285852	0.727312	0.909595	0.536956	0.179689
0.231615	0.705442	-0.14213	0.81954	0.325334	0.670214	0.360675	0.360336	0.526078	0.303193	0.472503	0.376664
0.463635	0.503061	0.523647	0.759247	0.815123	0.491727	0.029612	-0.0745942	0.325333	-0.0879522	0.292439	0.392082
0.584148	0.708421	0.665942	0.413162	0.797213	0.388471	0.918139	0.658916	0.748538	0.577878	0.00861959	0.53632
0.722526	0.905991	0.624926	0.732941	0.555869	0.646254	0.174258	0.580271	0.566582	0.232229	0.478474	0.128716
0.0667914	0.236183	0.82873	0.894877	0.726723	0.795803	0.569515	0.201907	0.356181	0.20298	0.678405	0.696328
0.629512	0.420631	-0.254769	0.321095	0.245632	0.0586074	0.790366	0.643341	0.451429	0.314055	0.367891	0.184427
0.649473	0.595155	0.305118	0.251445	0.374127	0.416572	-0.012499	0.0185843	0.492968	0.569282	0.60936	0.341564
0.743331	0.00678866	0.552706	0.816975	-0.0283788	0.418301	0.111809	0.266602	0.479136	0.779116	0.0451195	0.287475
0.506347	0.56525	0.849637	0.642851	0.706259	0.85977	0.797087	0.856839	0.58416	0.095293	0.194347	0.225521
0.653132	0.65642	0.48257	0.830614	0.847752	0.00599192	0.651254	0.596092	0.749069	0.422821	0.268751	0.444465
0.316354	0.347563	0.787882	0.899663	0.318214	0.743982	0.118834	0.234723	0.0134638	0.270034	0.600166	0.38788
0.515676	0.638498	0.762371	0.473968	0.417076	-0.000418699	0.856919	0.66483	0.566827	-0.206567	0.402528	0.171489
0.517435	0.526327	0.705596	0.686109	-0.0585118	-0.166079	0.0376122	0.33509	0.749711	0.932917	0.231829	0.64038
0.641317	0.64097	0.485794	0.707597	0.823453	0.871066	0.778827	0.81437	0.73144	-0.0589391	0.682378	0.216057
0.630893	0.379167	0.708026	0.455109	0.669816	0.610954	0.00476723	-0.286517	0.710751	0.493218	0.552924	0.619874
0.923994	0.365082	0.74467	0.530212	0.12427	0.64862	0.262096	0.00616179	0.83539	0.413756	0.0273587	0.586982
0.519064	0.469699	0.698231	0.309125	0.786078	0.552757	0.799109	0.67922	0.776788	0.76349	0.215794	0.095899
0.759434	0.701419	0.922461	0.82897	0.871348	0.9347	0.539449	0.137966	0.918463	0.75107	0.272812	0.739468
0.760682	0.722088	0.264845	0.63833	0.786879	0.221253	0.840403	0.0794003	0.607886	0.597361	0.402057	0.173969
0.83127	0.874394	0.836922	0.871446	0.398492	0.654333	0.700406	0.826456	0.596177	-0.0126368	0.174094	0.887419
-0.0572978	0.611255	0.523001	0.811764	-0.327882	-0.0178617	0.687848	0.708053	0.680311	0.641483	0.446286	0.342183
0.855607	0.875653	0.544247	0.279728	0.787339	0.759983	0.412564	0.318876	0.27456	0.659253	0.0855733	0.801829
0.91901	0.907773	0.711147	0.651472	0.749885	0.853128	0.753556	0.870784	0.630756	0.11805	0.130692	0.117646
0.765232	0.861466	0.676277	0.483143	0.337882	0.707196	0.316359	0.489131	0.681879	0.17543	0.876567	0.0758515
0.700074	0.815257	0.294568	0.677686	0.333262	0.962429	0.685513	0.708374	0.0271766	0.100891	0.49195	0.297049
0.70237	0.064281	0.483733	0.889458	0.920682	-0.161674	0.444851	-0.0712774	0.434704	0.301781	0.162801	0.365282
0.387634	0.256143	0.742631	0.776741	0.608594	0.653678	0.0543803	0.639253	0.572615	0.115374	0.19111	0.28507
0.620931	0.871191	0.911172	0.916377	0.904401	0.430852	-0.13019	0.408246	0.896765	-0.0498771	0.0474207	0.250495
0.597552	0.0431692	0.799956	0.871671	0.424412	0.388634	0.800138	0.56563	0.835441	0.353887	0.129474	0.437699
-0.116962	0.804439	0.117629	0.391242	0.151786	0.246068	0.784146	0.753983	0.506691	0.177866	0.477735	0.369982
0.0360792	0.422163	0.547525	0.604517	0.567005	0.650461	0.498159	0.449434	0.484678	0.243959	0.486012	0.224872
0.966865	0.975939	0.307209	0.670949	0.0584496	0.349183	0.0152051	0.285551	0.186693	0.69481	0.53078	0.475283
0.609222	0.321233	0.59472	0.557824	0.47246	0.679703	0.809873	0.763178	0.775665	0.306457	0.0558475	0.279571
0.813639	0.70863	0.807991	0.651675	0.931868	0.800979	0.208559	0.399649	0.563438	0.0235661	0.0821579	0.276041
0.490154	0.442577	0.599028	0.674924	-0.113587	0.371756	0.460505	0.181619	0.461988	0.32739	0.426497	0.55217
0.349904	0.727913	0.376644	0.507473	0.398306	0.535698	0.469775	0.286819	0.754723	0.618794	0.234168	0.617591
0.466507	0.42792	0.162744	0.0103844	0.494332	0.456192	0.148068	0.124096	0.849309	0.494057	0.156386	0.331608
0.738782	0.662022	0.938792	0.913214	0.800108	0.552858	0.725126	0.804913	0.233906	0.423854	0.779763	0.0439199
0.563115	0.581247	0.572312	0.241533	0.00453754	0.487871	0.708599	0.765838	0.318417	0.112089	0.336995	0.640787
0.314076	0.575845	0.275322	0.437891	0.0157499	0.263914	0.756013	0.903974	0.644747	0.207735	0.798959	0.568186
0.188816	0.289231	0.805631	0.772422	0.0460463	0.277284	0.467573	0.551837	0.217026	0.644325	0.216662	0.550363
0.681164	0.543663	0.35115	0.625231	0.730665	-0.109622	0.422958	-0.146968	0.710662	0.184423	0.0794395	0.0341965
0.671084	0.694401	0.567347	0.784976	0.420674	0.756667	-0.189541	0.0482096	0.509799	0.508676	0.495538	0.166148
0.575885	0.867264	0.609787	0.483815	0.448311	0.487782	-0.282512	0.100342	0.619741	0.0965998	0.739662	0.699035
0.92151	0.910432	0.617102	0.489985	0.648326	0.570118	-0.00469576	0.753327	0.287492	0.315366	0.609656	0.556272
0.371294	0.490348	0.774391	0.804033	-0.0643225	0.498143	0.741192	0.189393	0.287277	0.808877	0.220739	0.461755
0.865616	0.857659	0.430162	0.712256	0.654927	0.748269	0.108962	-0.165922	0.234052	-0.0088446	0.409307	0.690317
0.372311	0.689885	0.50945	0.543387	0.594688	0.564171	0.174769	0.636066	0.645743	0.562897	0.735571	0.0376579
0.378252	0.679851	0.636984	0.881388	0.512579	-0.0952379	0.648101	0.584542	0.493821	0.0156569	0.222769	0.104215
0.0558895	0.630149	0.61276	0.743324	0.811877	0.897489	0.929066	0.890007	-0.00206738	0.491193	0.133045	0.773123
0.273302	0.890561	0.72477	0.664805	0.405622	0.634005	-0.101798	-0.152032	0.614423	0.424694	0.349298	0.0143063
0.729637	0.83767	0.448858	0.801595	0.204134	0.458073	0.230238	0.560631	0.86169	-0.00468149	0.134337	0.251147
0.629543	0.294777	0.356476	0.769847	0.645035	0.221839	0.689711	0.602958	0.767283	0.572234	0.522307	0.380462
0.479695	0.618323	0.444954	0.503232	0.513283	0.703184	0.87005	0.163871	0.730344	0.229827	0.210809	0.395603
0.458701	0.84928	0.823152	0.888921	-0.147515	-0.104238	0.127385	0.133821	0.65016	0.221276	0.526157	0.539626
0.864464	0.866688	0.782077	0.157907	0.316567	0.42564	0.41124	0.0436521	0.414958	0.504823	0.165559	0.620349
0.809069	0.73927	0.918848	0.583969	0.838031	0.312898	0.0174924	-0.027746	0.545861	0.474761	0.723961	0.133641
0.878184	0.797169	0.668141	0.828678	0.0664517	0.0746116	0.489262	0.835784	0.426964	0.586956	0.445297	0.499084
0.683252	0.727942	0.18686	0.371399	0.1878	0.606611	0.0991167	0.763782	0.597697	0.225099	0.126096	0.438792
0.466036	0.74119	0.88256	0.696536	0.578901	0.0442833	-0.0218297	0.128402	0.808798	0.471154	0.0998316	0.573491
0.350189	0.703074	0.547481	0.319975	0.552198	0.194947	0.348769	0.648745	0.641028	0.0766493	0.437119	0.587735
0.662466	0.759857	0.338792	0.64682	0.698691	0.688183	0.871552	0.763803	0.770757	-0.0933255	0.0222077	0.272415
0.888511	0.774925	0.850793	0.85145	0.694734	0.847993	0.799891	0.798437	0.803152	0.226445	0.293058	0.476378
0.0852263	0.791244	0.580073	0.767423	0.820769	0.746397	0.511412	0.754017	0.512276	0.015963	0.126345	0.750998
0.589169	0.300475	0.774924	0.60685	0.298645	0.067256	0.575219	0.0746165	0.546844	0.361747	0.0767596	0.680834
0.828975	0.741809	0.25587	0.921685	-0.0161972	0.0250575	-0.222299	0.334431	0.819633	0.486481	0.0762977	0.521561
0.821992	0.688807	0.887253	0.940612	0.739029	0.445207	-0.0961415	0.0432728	0.708731	-0.0142555	0.180992	0.815929
0.677134	0.529898	0.743687	0.676721	0.730758	-0.125428	0.423192	0.00792988	0.128699	-0.0232301	0.267287	0.125372
0.706115	0.252244	0.823782	0.556448	0.0537109	0.124995	0.816763	0.855584	0.255198	0.758587	0.124469	0.187568
0.579568	0.690676	0.796	0.60078	0.733983	0.757414	0.845372	0.546554	0.772311	0.840543	0.290098	0.824008
0.600693	0.265054	0.122224	0.0566921	0.963541	0.921396	0.934239	0.889909	0.344054	0.423217	0.541797	0.807177
0.305834	-0.16745	0.478404	0.741875	0.600739	0.86682	0.77304	0.901243	0.236402	0.298612	0.19548	0.0964307
0.183299	0.634424	0.696564	0.675439	0.803572	0.445692	-0.00456127	0.192184	0.658057	0.240833	0.187799	0.193027
0.405677	0.386616	0.62809	0.811638	0.56722	0.814948	0.784377	0.828047	0.283312	0.677655	0.265225	0.441713
0.792157	0	0.890494	0.821739	0.373542	-0.089668	-0.171738	0.162334	-0.127369	0.663869	0.435712	0.701249
0.897261	0.639189	0.694153	0.792073	0.622727	-0.233068	0.770268	0.152591	0.748813	0.279675	0.323913	0.164482
0.767424	0.550309	0.766699	0.696121	0.48302	0.528563	-0.104908	0.747234	0.725364	0.199216	0.139239	0.392797
0.735506	0.543263	0.868158	-0.0208527	0.386577	0.270342	0.344385	0.825997	0.58984	0.601908	0.175352	0.60542
0.114773	0.33703	0.7297	0.341737	0.650041	0.817194	0.896641	0.486745	0.0484323	-0.200189	0.493038	0.17699
0.72144	0.855181	0.342628	0.416006	0.201191	-0.12088	0.546637	0.658209	0.815465	-0.039103	0.441658	0.225002
0.736751	0.81779	0.451591	0.720576	0.407225	0.582738	0.811905	0.0811427	0.478954	0.6307	0.0269517	0.367852
0.743952	0.530144	0.0319486	0.800927	0.400607	0.830912	0.0184849	0.41869	0.479322	0.12294	0.59974	0.521777
0.233811	0.249065	0.261131	0.578769	0.633833	0.617654	0.517903	0.455081	0.326818	-0.156536	0.515772	0.18811
0.781914	0.753357	0.792478	0.847208	0.895988	0.796224	0.714722	0.344347	0.353593	0.361421	0.693334	0.185601
0.887757	0.488737	0.520262	0.373939	0.736442	0.311305	0.82136	0.520363	0.750734	-0.0262676	0.610343	0.149837
0.459139	0.344626	0.701715	0.420894	0.150963	0.084097	0.180736	0.466766	0.522614	0.27678	0.346276	0.00780495
0.74811	0.647936	0.216694	0.503563	0.130652	0.701003	0.0329115	0.538237	0.626621	0.316116	0.542797	0.0473621
0.379493	-0.149361	0.180947	0.91385	0.0210414	-0.032153	0.452667	0.0491422	-0.0182413	0.528654	0.114075	0.0449785
0.593275	0.810896	0.599992	0.20613	0.583191	0.678169	0.442931	0.500249	0.684604	0.33686	0.589275	0.499992
0.420461	0.943748	0.797434	0.652716	0.656515	0.781097	-0.362322	0.673589	0.282683	0.688603	0.173981	0.0185664
-0.0154465	0.80889	0.517584	0.550982	-0.103448	0.777552	0.63734	0.501772	0.0150322	-0.0960854	0.128546	0.297755
0.16141	0.302383	0.566633	0.7487	0.364423	-0.0402767	0.855531	0.661724	0.721574	0.647578	0.229836	0.0749026
0.513745	0.496967	0.529139	0.52822	0.741977	0.458702	0.786112	0.512473	0.57502	0.845282	0.081086	0.0910699
0.214921	0.566679	0.68268	0.748357	0.772127	0.351287	0.195443	0.214969	0.470988	0.581417	0.335433	0.663063
0.560511	0.713081	0.898435	0.928881	0.587783	0.431888	0.564386	0.458533	0.858305	-0.142461	0.126427	0.0350576
0.384505	0.539157	0.698689	0.441423	0.6618	-0.247868	0.971565	0.953976	0.370419	0.451088	0.11964	0.446216
0.49265	0.849862	0.437179	0.622659	0.658564	0.866497	0.384246	0.361769	0.770922	0.544869	0.145777	0.236972
0.888916	0.477733	0.786924	0.214729	0.521676	-0.125428	-0.184168	0.0445707	0.156321	0.293801	0.478383	0.258482
0.306236	0.681064	0.781815	0.622648	0.251473	0.497261	0.775754	0.512535	0.604213	0.433298	0.879799	0.373515
0.31795	0.492168	0.737022	0.493251	0.692018	0.321973	0.787013	0.693117	0.578681	0.755657	0.176671	0.477554
0.298995	0.338825	0.425799	0.394245	0.756362	-0.194052	-0.0985633	0.142417	-0.0485613	0.332344	0.696809	0.365252
0.25387	0.53941	0.75811	0.0316404	0.954955	0.787378	-0.0440202	0.421633	0.34346	0.173436	0.377952	0.412168
-0.170642	-0.0473723	0.701374	0.408179	0.732025	0.737192	0.312285	-0.174448	0.685041	0.00461943	0.631567	0.442871
0.764516	0.404351	0.893212	0.902959	0.139656	0.147572	0.454735	0.386727	0.188245	-0.00840594	0.86159	0.0211899
0.865302	0.917767	0.735127	0.509243	0.191169	0.653142	-0.265383	-0.204104	0.682459	0.766642	0.849296	0.703738
0.493235	0.365896	0.421209	0.223201	0.494952	0.854151	0.689486	0.625917	0.589448	0.415494	0.959595	0.561457
0.712539	0.335364	0.783543	0.8057	0.182029	-0.00372836	0.666593	0.489556	0.669006	0.204825	0.121609	0.190182
0.00861758	0.366531	0.219304	0.821435	0.0788863	0.810192	0.0761838	-0.0965002	0.54143	0.34614	0.675532	0.150912
0.394611	0.924519	0.084212	0.283384	0.588571	0.44694	0.35663	0.416048	0.526905	0.048716	0.226869	0.268161
0.85787	0.721155	0.496004	0.820373	-0.207975	-0.00748702	0.933528	0.756243	0.762141	0.604923	0.72158	0.222096
0.151679	0.629987	0.801264	0.751343	0.687148	0.773677	0.138516	0.324092	-0.260294	0.194529	0.239972	0.378051
0.827447	0.499352	0.0372918	0.149098	0.329041	-0.0462711	0.154659	0.476192	0.0604169	0.328246	0.648072	0.447141
0.337466	0.659072	0.807064	0.774087	0.6697	0.642239	-0.0597958	0.598573	0.0863299	0.847121	0.561057	0.328562
0.405141	0.687547	0.0611324	0.114205	0.772238	0.476871	0.726737	0.873915	0.537606	0.359928	0.596989	0.250071
0.443034	0.387016	0.839126	0.857285	0.663133	0.624118	0.541529	0.697467	0.249191	0.641242	0.415878	0.667859
0.757402	0.633902	0.748654	0.646617	0.660257	0.607597	0.354243	0.53482	0.563319	0.939946	0.726219	0.643699
0.731498	0.862174	0.284551	0.790091	0.856649	0.890742	0.894213	0.823619	0.475518	0.461638	0.590541	0.129793
0.863217	0.674739	0.521397	0.270428	0.572798	0.56213	0.73159	0.231734	0.291749	0.0639097	0.340065	0.363751
0.624511	0.687758	0.678454	0.649972	0.887812	0.0746318	0.774689	0.765233	0.271717	-0.0433272	0.646559	0.605046
0.698868	0.930503	0.492806	0.234861	0.417592	0.557574	0.197716	0.293989	0.78852	0.686067	0.589983	0.405623
0.839233	0.718386	0.621838	0.638319	0.471888	0.729144	0.0349001	0.167389	0.4118	0.48212	0.674112	0.656311
0.733288	0.866177	0.422121	0.870154	0.275425	0.472902	0.764288	0.761952	0.16348	0.0826466	0.71085	0.762326
0.713667	0.662788	0.780916	0.840782	0.673031	0.622314	0.746592	-0.00852276	0.218457	0.552543	0.477524	0.595728
0.605806	0.539082	0.709327	0.816373	0.398261	0.321445	0.00794296	-0.14752	0.158792	0.12777	0.0487318	0.144071
0.40333	0.407654	0.294279	0.618611	0.167608	0.15212	0.253261	0.731185	0.399936	0.272591	0.495451	0.473467
0.575373	0.661003	0.190876	-0.0697368	0.522234	0.718669	0.346651	0.829979	-0.0238995	0.165603	0.207164	0.307117
0.551411	0.232276	0.287566	0.613603	0.343814	0.352916	-0.0449691	0.855526	0.375131	0.280304	0.284665	0.782903
0.67166	0.315727	0.344052	0.42486	0.544504	0.565419	0.211569	0.207857	0.613762	0.116729	0.417706	0.227871
-0.0235161	0.495579	0.483854	0.341247	0.0340305	-0.0215557	0.31562	0.787927	0.382615	0.455664	0.382572	0.394287
0.609385	0.0487559	0.560291	0.771529	-0.188357	0.441364	0.770053	0.475778	0.822448	0.606203	0.138826	0.586971
0.247175	0.568205	0.558818	0.493073	0.624396	0.481549	0.725907	0.098147	0.777631	0.629282	0.199522	0.745937
0.563102	0.820114	0.857784	0.673949	0.406748	0.68113	-0.141431	0.47263	0.286993	0.538485	0.349646	0.240781
0.134532	0.0991948	0.785717	0.50065	0.254838	0.632185	0.573503	0.489984	0.719073	0.0213913	0.747118	0.0135788
0.460734	0.595705	0.658076	0.712087	0.835361	0.851419	0.600572	0.369206	0.779611	0.711119	0.208095	0.33966
0.252674	0.669714	0.49652	0.777509	0.794318	0.823666	0.653755	0.773113	0.825196	0.104103	0.664385	0.673514
0.144245	0.726403	0.635712	0.805482	0.223619	0.861312	0.519167	0.124526	0.757066	0.413528	0.549312	0.215764
0.652224	0.380273	0.572912	0.597064	0.557784	0.42267	0.467124	0.311583	0.0981538	0.779429	0.624985	0.544949
0.751817	0.269244	0.671079	0.776285	0.568834	0.469376	0.341119	0.885259	0.507251	0.272627	0.407136	0.232024
0.157156	0.316592	0.503973	0.24739	0.536277	0.7773	0.0719172	0.542873	0.674408	0.107531	0.876121	0.265494
0.80308	0.826191	0.282299	0.4346	0.831529	0.317795	0.536775	0.597142	0.605137	0.281362	0.81069	0.211969
0.796453	0.552323	0.762783	0.796297	0.543408	0.547846	0.1244	0.241428	0.708872	0.529753	0.551717	0.0407252
0.704649	0.63508	0.663293	0.401256	0.485349	0.806429	0.530499	-0.124673	0.545074	0.337222	0.65833	0.366818
0.0578222	0.746086	0.438587	0.644882	0.428089	0.809503	0.333356	0.370804	0.780217	0.518632	0.344028	0.937519
0.894349	0.622625	0.9195	0.685518	0.89635	0.847354	0.412468	0.399061	0.786815	0.028691	0.396973	0.446193
0.814224	0.295232	0.876853	0.291498	0.670717	0.259017	0.42126	0.291495	0.423941	0.604068	0.639498	0.32851
0.401352	0.609368	0.366228	0.218239	0.828278	0.85274	0.899702	0.870478	0.778913	0.560022	0.510714	0.142314
0.723196	0.781264	0.178307	0.295891	0.562167	0.84671	0.935082	0.953246	0.762428	0.370122	0.255939	0.0453808
0.629259	0.512576	0.705966	0.683261	0.182784	0.578726	0.276505	0.0770116	0.589886	0.659614	0.71337	0.3112
0.639179	0.691631	0.812534	0.755895	-0.0132795	-0.054873	0.0947476	0.237455	0.666635	0.251901	0.743847	0.000118383
0.725723	0.635429	0.773354	0.699769	0.241685	0.548477	0.631552	0.388022	0.786069	0.149183	0.662494	0.33146
0.670504	0.836406	0.197228	0.204847	0.103497	0.282882	0.88553	0.751474	0.282637	0.379177	0.563867	0.673629
0.679665	0.739517	0.515067	0.317181	0.468145	0.90751	0.808408	0.662824	0.514381	0.827342	0.701958	0.404873
0.532312	0.296436	0.870226	0.767692	0.357893	0.288973	0.556935	0.223469	0.632788	0.677927	0.84444	0.317993
0.298689	0.455652	0.608647	0.812999	0.493828	0.153035	0.519421	0.666896	0.168483	0.712312	0.409727	0.722458
-0.0776741	0.222006	0.871933	0.912962	0.909825	0.937309	-0.026806	0.596778	0.543447	0.782125	0.525617	0.336447
0.812438	0.865189	0.0928667	0.267162	0.359535	0.759626	0.891914	0.85064	0.771664	0.427209	0.646924	0.369192
0.856901	0.585505	0.709506	0.726428	0.375205	0.34255	0.224345	0.903658	0.649206	0.727043	0.413632	0.771827
0.651194	0.634709	0.37017	0.228821	0.839311	0.421408	0.788793	0.595902	0.468751	0.686333	0.75926	0.616181
0.701406	0.620536	0.275372	0.90318	0.792003	0.148417	0.142131	0.748934	0.0706	0.164665	0.490856	0.682115
0.372558	0.16622	0.343713	0.219398	0.414234	0.432639	0.163881	0.558562	0.461613	0.387196	0.169231	0.525241
0.870027	0.599038	0.689334	0.419821	0.938516	0.659298	0.139899	0.0203464	0.564299	0.888718	0.379884	0.235624
0.276407	0.513537	0.805433	0.389378	0.953776	0.802988	0.584879	0.599165	0.35746	0.54334	0.874366	0.587757
0.479357	0.459259	0.373004	0.431935	0.650696	0.701992	0.454064	0.612123	0.782638	0.347907	0.377155	0.609004
0.603873	0.610674	0.515736	0.607295	0.529886	0.410766	0.659678	0.217948	0.419229	0.389583	0.511795	0.803309
0.179454	0.535174	0.788861	0.351641	-0.0258505	-0.23675	0.409654	0.260676	0.719085	0.694316	0.449699	0.0751213
0.747738	0.67964	0.587077	0.524938	0.0742499	0.852951	0.593748	0.760219	0.101325	0.481103	0.324747	0.519853
0.780328	0.609106	0.0937422	0.241584	0.39411	0.646573	0.253255	0.68411	0.187016	-0.222375	0.0843666	0.600031
0.390506	0.210283	0.784476	0.808018	0.70393	0.807025	0.53513	0.174785	0.419375	0.312895	0.427588	0.595126
0.479761	0.212818	0.314843	0.597336	0.911319	0.917028	-0.0345732	0.653907	0.206731	0.704773	0.0889609	0.291109
0.651642	0.54775	0.239979	0.222171	0.352651	-0.0123405	0.699649	0.687751	0.394607	0.39991	0.788052	0.835517
0.264928	0.410486	0.486735	-0.134545	0.366418	0.623862	0.712251	-0.00471485	-0.170592	0.308566	0.52605	0.578856
-0.00726127	0.000164464	0.0284887	-0.1382	0.272398	0.408721	0.596006	0.504453	0.581235	0.564394	0.586621	0.473105
0.621502	0.801451	0.933375	0.463509	0.467799	0.510332	0.54016	0.170906	0.543591	0.278996	0.140422	0.0232051
0.35841	0.884187	0.723619	0.91881	0.549284	0.511985	0.789457	0.80547	0.353511	0.30982	0.590504	0.120878
0.54268	0.830153	0.45971	0.296674	0.118531	0.0772239	0.478538	0.437194	0.539567	0.281085	0.271794	0.0846078
0.0965704	0.175217	0.764284	0.211621	0.905887	0.857227	0.219564	0.0265506	-0.304772	0.516305	0.492924	0.511242
0.699946	0.2607	0.164063	0.373088	0.0361855	0.257439	0.621328	0.783837	0.323096	0.451387	0.0298989	0.247383
0.843138	0.686697	0.381505	0.549978	0.601792	0.606414	0.333713	0.126843	0.86194	0.360467	0.0952503	0.563489
0.687655	0.711311	0.188261	0.144548	0.581946	0.651895	0.498944	0.401858	0.334611	0.599245	0.545855	0.461398
0.131889	-0.0825158	0.170348	0.427767	0.708413	0.620856	0.54831	0.446645	0.563212	0.539194	0.494521	0.686768
-0.278259	0.655146	0.252108	0.491968	0.788753	0.683244	0.890328	0.651342	0.336471	0.485788	0.344594	0.876527
0.689097	0.735716	0.850728	0.892194	0.23135	0.0154222	0.176802	-0.182205	-0.205831	0.539188	0.281367	0.506289
0.625162	-0.258478	0.703248	0.235931	0.503454	0.0317005	-0.206551	0.100191	0.766985	0.402321	0.760115	0.303266
0.895804	0.774083	0.786687	0.751446	0.637977	0.400772	0.245758	-0.0354041	0.159818	0.696585	0.355546	0.457522
0.882579	0.919185	0.722207	0.46479	0.952129	0.948834	0.514447	0.645424	0.660444	0.0490821	0.440724	0.688268
0.499293	0.138855	0.412372	0.26265	0.674524	0.674321	-0.109948	0.647628	0.675744	0.288237	0.72098	0.505864
0.446022	0.348347	-0.132085	0.165381	0.90794	0.891297	0.11283	0	0.268984	0.410339	0.338666	0.0434542
0.425219	0.663122	0.0305411	0.410438	0.38167	0.465027	0.696862	0.331932	0.21124	0.677765	0.12721	0.0115921
0.508826	0.794784	0.875049	0.703367	0.147877	0.439563	0.342474	0.581258	0.642646	0.466225	0.360178	0.764999
-0.139005	-0.069247	0.842396	0.645649	0.306803	0.659442	0.441156	0.504482	0.473524	-0.00770817	0.0651513	0.354987
0.0438827	0.0735115	0.833839	0.36062	0.394647	0.827148	-0.163825	0.0852907	0.753993	0.341878	0.0466806	0.304402
0.695046	0.597062	0.372072	0.154486	0.704988	0.854958	0.623057	0.701016	0.666994	0.575285	0.01532	0.721458
0.355236	0.410917	0.387235	0.312021	0.874342	0.680664	0.545395	0.336424	0.666043	0.681192	0.260631	0.242834
0.686852	0.653572	0.713436	0.1388	0.445199	0.513312	0.655164	0.678456	0.108072	0.760103	0.0761765	0.421695
0.0185716	0.289662	0.185953	0.512847	0.963311	0.487578	-0.426675	0.243163	0.339146	0.308562	0.344131	0.185668
0.733057	0.615389	0.566257	0.809656	0.196139	0.111692	0.732017	0.955087	0.0695494	0.490595	0.736923	0.757836
0.849034	0.810411	0.893017	0.689021	0.71662	0.352147	0.664623	0.670099	0.831317	0.37945	0.515579	0.691262
-0.0919826	0.800542	0.702681	0.527785	0.131085	0.647479	0.272538	0.43985	0.734117	0.597822	0.577061	0.492856
0.692597	0.583572	0.808064	0.806704	0.81438	-0.0479931	0.238755	0.166783	0.710023	0.520906	0.800263	0.502598
0.97115	0.98109	0.89625	0.494215	0.352048	0.161543	0.355387	-3.17688e-05	0.0297687	0.710211	0.668397	0.171365
0.597253	0.727387	0.5192	0.39727	0.466295	0.614371	0.657115	0.576528	0.194503	0.565607	0.65358	0.630656
0.736935	0.835193	0.882794	0.785145	0.516411	0.538633	0.318759	0.305038	0.487489	0.447905	0.38971	0.434471
0.295847	0.768256	0.42941	0.385294	0.510078	0.377369	0.942538	0.883437	0.496204	0.53778	0.494185	0.293323
0.738747	0.179862	-0.05269	0.385644	0.681496	0.729834	0.441101	0.0611481	0.194637	0.621973	0.171724	0.547748
0.429779	0.592153	-0.116449	-0.0464294	0.458746	0.591237	0.648941	0.723422	0.342648	-0.183444	0.261692	0.311543
0.885608	0.954545	0.860459	0.408976	0.380008	0.599526	0.552435	-0.378048	0.0874263	0.554111	0.279519	0.796084
0.55364	0.256395	0.170668	0.0479056	0.398273	0.529784	0.874258	0.385912	0.504873	0.480664	0.409991	0.625467
0.407515	0.242243	0.0971724	0.196358	0.667637	0.458823	0.743785	0.577806	-0.194541	0.511759	0.49138	0.576687
0.0583224	0.584656	0.824929	0.839928	-0.115024	0.551398	-0.423157	0.196825	-0.0109157	0.648121	0.460171	0.293526
0.628842	0.433121	0.765003	0.656018	0.557732	0.498799	0.303513	0.331427	0.871411	0.51469	0.325135	0.49739
-0.313219	0.56416	0.477043	0.131872	0.545894	0.652178	0.772573	0.906371	0.437288	0.490588	0.563535	0.127265
0.393467	0.457531	0.704483	0.00180445	0.286398	0.171167	0.22096	0.151058	0.840388	0.485334	0.194613	0.724583
0.699403	0.576581	0.798178	0.737737	0.825478	0.775853	-0.0269647	0.918473	0.937769	0.701997	0.112034	0.644413
0.641743	0.755959	0.162784	0.249686	0.676469	0.819497	0.241448	0.501938	0.282278	0.653076	0.567402	0.379871
0.0292875	0.750345	0.401106	0.26632	0.288494	0.0709211	0.387431	0.134688	0.46364	0.418676	0.474762	0.823703
0.885421	0.381482	0.523384	0.122994	0.531812	0.804096	0.842083	0.875768	-0.0971857	0.394977	0.574	0.457672
0.614857	0.316445	0.829211	-0.142661	0.0487703	0.0633597	-0.087723	0.169954	0.185885	0.234503	0.28349	0.425604
0.583651	0.488156	0.355665	0.108194	0.218487	0.336247	0.477648	0.566019	0.860177	0.387124	0.198074	0.216057
0.0451264	-0.130097	0.10245	0.346909	0.877589	0.413187	-0.0325626	0.0707221	0.365653	0.256007	0.211152	0.569636
0.47797	0.6224	0.235972	0.0984773	0.0254847	0.0854333	0.380986	0.744971	0.256125	0.740002	0.444355	0.258056
0.797659	0.352964	0.694481	0.602189	0.638043	0.695538	0.717796	0.779806	0.631708	0.625897	0.0821429	0.30643
0.569371	0.390966	0.240182	0.519853	0.82296	0.215222	0.734624	0.553942	0.0203664	0.828325	0.61279	0.430723
0.555852	0.439448	0.408605	0.603322	0.972588	0.618658	0.700313	0.492059	0.16365	0.753342	0.0848998	0.530023
0.837797	0.608987	0.938244	0.834278	0.57713	0.932665	0.928369	0.561534	0.393383	0.654864	0.668611	0.0868762
0.858623	0.748041	0.738871	-0.147711	0.845975	0.666505	0.678471	0.063378	0.231013	0.366521	0.601113	0.140514
0.490826	0.500987	0.281183	0.671438	0.485428	0.55053	0.237104	0.668275	0.796118	0.606416	0.238183	0.359307
0.292332	0.593249	0.673636	0.652231	0.67267	0.458792	-0.016409	0.789848	0.870637	0.376217	0.68402	0.519203
0.226339	0.110714	0.969233	0.23391	0.283691	0.770665	0.078272	0.117309	0.354179	0.560832	0.153265	0.202835
0.769261	0.831288	0.776198	0.105594	0.383466	0.472936	0.0938099	0.293974	0.520124	0.399061	0.0408206	0.637125
0.250631	0.641711	0.0130678	0.869781	0.608398	0.497057	0.597742	0.465581	0.719146	0.731277	0.46365	0.667316
0.806166	0.669115	0.630201	0.287831	0.527854	0.710117	0.860121	0.385938	0.220325	0.634376	0.115171	0.0074927
0.854322	0.823441	0.468035	0.34465	0.463741	0.608386	0.743186	0.558035	0.119769	0.558203	0.851056	0.0493466
0.625904	0.579474	-0.0296072	0.218131	0.266266	0.541672	0.626081	0.727396	0.381326	0.769209	0.813065	0.582861
0.120088	0.416664	0.790688	0.897021	0.471771	0.649157	0.576016	0.126711	0.594733	0.474391	0.278678	0.029596
0.110281	0.297582	0.449003	0.087168	0.53409	0.287095	0.613757	0.77355	0.447969	0.575585	0.407827	0.22449
0.632423	0.399997	0.56775	0.653569	0.758041	0.759705	0.872693	0.671244	0.786874	0.153088	0.0563398	0.684919
0.72247	0.884784	0.753931	0.934039	0.26789	0.522956	0.756003	0.88009	0.465827	0.775144	0.103565	0.0258195
0.836505	0.194099	-0.00906101	0.908677	0.350208	0.338505	0.23491	0.509655	-0.0984972	0.502233	0.0520519	0.0404932
0.915282	0.95677	0.916461	0.921361	0.858187	0.540091	0.485402	0.896429	0.653833	0.196768	0.209246	0.598001
0.924789	0.936302	0.898163	0.922283	0.714135	0.805185	0.891627	0.80772	0.08623	0.465307	0.540128	0.815326
0.655778	0.84927	0.95684	0.648902	0.863846	0.848183	0.130516	0.372618	0.0833486	0.052449	0.486663	0.201707
0.596028	0.689421	0.706057	0.621885	0.801262	0.811396	0.432956	0.747239	0.088739	0.382801	0.599884	0.696985
0.113624	0.221008	0.35362	0.565613	0.636023	0.874111	-0.0499455	0.110775	0.531562	0.57345	0.187228	0.615844
0.382339	0.408742	0.847764	-0.0672178	0.427839	0.470057	0.82923	0.739309	-0.165194	0.647603	0.289207	0.664688
0.822862	0.541833	0.488745	-0.0253416	0.848878	0.879127	0.464695	0.733435	0.135608	0.294109	0.284806	0.226016
0.500593	0.0230259	0.451323	-0.0318142	0.686307	0.841787	0.494091	0.558589	0.365758	0.828959	0.40819	0.183664
0.869441	0.523912	0.728382	0.786426	0.738996	0.430463	0.460808	0.691437	0.307368	0.38726	0.15391	0.556425
0.598039	0.575509	0.583858	0.671274	0.42311	0.602378	-0.169606	0.365422	0.347545	0.643341	0.382726	0.390739
0.787302	0.724917	0.401648	0.232075	0.533476	0.357437	0.181902	0.19812	0.749655	0.450393	0.295645	0.424337
0.715034	0.39245	0.922042	0.537146	0.686281	0.711513	0.399413	0.450725	0.854139	0.0724845	0.0950095	0.235255
0.950818	0.790206	0.758525	0.909262	0.594873	0.384925	0.231239	0.257992	0.575254	0.0797544	0.165178	0.188234
0.427012	0.785898	0.795	0.616101	0.674865	0.540492	0.226982	0.424792	0.657358	0.510234	0.126455	0.201836
0.639932	0.739702	0.328272	0.186925	0.289793	0.566602	0.807802	0.690923	-0.198058	0.548405	0.412357	0.0052854
0.727842	0.462363	0.547539	0.324851	0.588518	0.472759	0.599047	0.572685	0.129139	0.420809	0.130565	0.354794
0.0537394	0.348468	0.605469	0.85909	0.523298	0.45636	0.289354	0.0187353	0.0289744	0.690647	0.31151	0.578924
0.476491	0.0136496	0.742438	0.803147	0.906249	0.689373	0.649063	0.49504	0.70396	0.426969	0.0678991	0.128341
0.452351	0.693885	0.901889	0.713691	0.917591	0.681855	0.948045	0.145995	0.6705	0.455591	0.644672	0.58398
0.667678	0.245265	0.78879	0.832603	0.22039	0.117141	0.748695	0.744129	0.486679	0.654959	0.568124	0.307205
0.0928714	0.434883	0.434725	0.602946	0.807913	0.708531	0.0804248	0.658663	0.653716	0.440004	0.432192	0.0726122
0.132829	0.0973986	0.737689	-0.0926095	0.604823	0.642335	-0.134728	0.217609	0.431754	0.358607	0.0248119	0.415833
0.391467	0.0924182	0.0563529	0.0875729	0.347063	0.690511	0.313202	0.557525	-0.229803	0.810728	0.0347059	0.0482171
0.225561	0.826182	0.617951	0.758392	0.871861	0.449295	0.256999	0.388302	0.683637	0.380483	0.554035	0.179482
0.636415	0.628935	0.639672	0.0098807	0.137218	0.173458	-0.131257	-0.202332	0.650765	0.372406	0.4647	0.464382
-0.103428	-0.0349385	0.382562	0.355937	0.470249	0.704045	0.755617	0.680402	0.0414884	0.376083	0.461395	0.409215
0.0380296	-0.163021	0.582875	0.769969	0.815322	0.0764126	0.713346	0.643294	0.788738	0.624471	0.0930426	0.144866
0.532084	0.683773	0.439489	0.325318	0.528916	0.425579	0.546551	0.51025	0.497132	0.373561	0.211451	0.748653
0.783116	-0.00380412	0.257943	0.502374	-0.0947539	0.460949	0.0554076	0.172455	0.64541	0.0885367	0.624242	0.860617
0.229871	0.27282	0.715115	0.611062	-0.0341971	-0.0419392	-0.0804585	0.218084	0.651043	0.57046	0.52914	0.246661
0.738759	0.701035	0.759154	0.481077	0.611808	0.480424	0.287505	0.1173	0.6265	0.223532	0.402193	0.674827
0.773344	0.627668	0.74338	0.689553	-0.221722	-0.131863	0.126151	0.392887	0.491855	0.772782	0.172788	0.889103
0.00858392	-0.0554829	0.7717	0.281818	0.704909	0.825591	0.474949	0.785533	0.807327	0.173644	0.576632	0.284699
0.809632	0.74331	0.783609	0.746468	0.892154	0.454041	0.433503	0.566404	0.409838	0.639111	0.560061	0.438243
0.485379	0.561687	0.340655	0.508479	0.442281	0.913536	0.343192	0.831404	0.487666	-0.0117703	0.47159	0.309339
0.724172	0.533294	0.521057	0.724658	0.88508	0.830009	0.573679	0.707111	0.537464	0.936583	0.39868	0.379044
0.767016	0.425795	0.212648	0.450243	0.230136	0.627872	0.784004	0.840527	0.598468	0.287394	0.0182861	0.462209
0.521729	0.626202	0.396974	0.701375	0.572455	0.360216	0.178035	0.384332	0.880504	0.549599	0.0201847	0.873353
0.387087	0.698386	0.716783	0.716079	0.442634	0.250945	0.592111	0.550112	0.202456	0.110194	0.0730044	0.456235
0.782946	0.177289	0.448686	0.916808	0.184827	0.054007	0.204569	0.896421	0.740137	-0.0794113	0.0131256	0.769427
0.540065	-0.0748546	0.391367	0.199456	-0.117744	0.242462	0.74646	0.648166	0.777186	0.171232	0.157528	0.734727
-0.250701	0.473839	0.838679	0.863975	0.240796	0.632095	-0.0686831	0.145739	0.581378	0.683353	0.380735	0.547653
0.0931267	0.143737	-0.117197	-0.178485	0.435771	0.812403	0.0687124	0.505581	0.169945	0.681627	0.419362	0.639185
0.773307	0.78037	0.0539501	-0.0700732	0.251732	-0.0300075	0.625343	0.663956	0.549619	-0.137345	0.637206	0.63598
0.3088	0.663542	0.689512	0.118207	-0.0217858	0.125034	0.542928	0.711453	0.829298	0.124595	0.245712	0.497927
0.358664	0.824728	-0.361081	0.490165	0.218588	0.313536	0.827076	0.292134	0.698323	0.352236	0.156889	0.0103021
0.590281	0.103656	0.182488	0.438142	0.442513	0.450224	0.480148	0.387743	0.204692	0.677916	0.448235	0.542809
0.756769	0.32934	0.788228	0.587085	0.319103	0.0391093	0.243055	0.0706342	0.0938541	0.171083	0.0328421	0.584287
0.499076	0.46666	0.291526	0.459086	0.146127	0.280006	0.678189	0.404386	0.309435	0.677839	0.255965	0.762691
0.501021	0.656406	0.667865	0.527835	0.12279	0.44521	0.213477	0.49667	0.0421598	-0.296281	0.250362	0.412404
-0.418291	-0.154801	0.306323	0.455139	-0.129901	-0.124818	-0.316134	0.724501	0.495641	0.780875	0.344302	0.614802
0.318765	0.247788	0.845241	0.766855	0.383647	0.260384	0.443677	0.523243	-0.0437648	-0.0576161	0.247009	0.777656
0.602044	0.874167	0.717673	0.664383	-0.169787	0.351004	0.642993	0.828018	0.364459	0.677444	0.75209	0.614959
0.79149	0.801369	0.420638	0.288757	0.826107	0.774267	0.823579	0.869598	-0.192362	0.704913	0.56103	0.212156
0.695753	0.821083	0.135458	0.671159	0.397294	0.513698	0.226485	0.093401	0.891207	0.598971	0.0556894	0.0950121
0.833042	0.616488	0.338507	0.561638	0.525293	0.225453	0.148247	0.365774	0.155594	0.769426	0.230379	0.517038
0.60092	0.728813	0.728782	0.632741	0.628895	0.275174	0.8981	0.552957	0.22262	0.446915	0.426721	0.36311
0.819011	0.702019	0.358139	0.245103	0.196967	-0.070955	0.641078	-0.227145	0.88418	0.219658	0.0440038	0.283266
0.0504785	0.357962	-0.0565008	0.752118	0.344026	0.434079	0.163488	0.66969	0.112001	-0.179146	0.260335	0.744806
0.488939	0.601836	0.201188	0.444581	0.162623	0.9127	0.394751	-0.0248904	0.417834	0.521778	0.362927	0.450091
0.597347	0.547129	0.769735	0.779091	0.807458	0.203704	0.022893	0.261016	0.640662	0.12895	0.329752	0.0608987
0.802163	0.870964	0.381078	0.318339	0.184022	0.313618	0.897162	0.500732	0.382447	0.543585	0.41509	0.398588
0.585193	0.481262	0.246965	0.439313	0.666715	0.856197	0.231656	0.550872	-0.016361	-0.161186	0.341145	0.649903
0.207439	-0.0489454	0.252478	0.360644	0.765653	0.640027	-0.106022	0.270365	0.273049	-0.103211	0.0667334	0.418267
0.679643	0.317085	0.438669	0.620017	0.099615	-0.13722	0.0400126	0.76444	-0.161062	0.472153	0.594132	0.285841
0.220243	0.682037	0.865155	0.839062	0.228774	0.689721	0.298921	0.905245	0.720087	0.894937	0.693239	0.635331
0.191084	0.409997	0.469234	0.447463	0.906245	0.494988	0.908296	0.550192	-0.103078	0.123886	0.829913	0.167274
0.1185	0.891338	0.183616	0.385593	0.472125	0.607486	0.266978	0.0265113	0.85163	0.178506	0.392508	0.00952631
0.910573	0.725734	0.333086	0.425611	0.140478	0.101899	0.661697	0.797476	0.642709	0.144294	0.767941	0.649666
0.552494	0.918593	0.768029	0.323532	0.605493	0.176277	0.488235	0.051979	0.203078	0.194395	0.134439	0.0452135
0.689202	0.564089	0.160306	-0.0916016	0.777425	-0.204093	0.415325	-0.0132032	-0.0648141	0.0362257	0.516601	0.360823
0.465128	0.59862	0.506316	0.441185	0.840812	0.501421	0.565364	0.815897	0.632181	0.902537	0.309281	0.0855894
0.0868055	0.780438	0.595834	0.266572	0.917153	0.936472	0.902947	0.887499	0.249824	-0.102631	0.110477	0.4986
0.704424	0.536392	0.279404	0.605735	0.191388	0.3974	0.743007	0.0599656	0.194191	0.286914	0.680537	0.237845
0.533554	0.375445	0.687337	0.445312	0.716863	0.723546	0.0616507	0.0253946	0.572002	0.482837	0.307629	0.1237
0.617405	0.728348	0.238819	0.644685	0.484997	0.633482	0.240558	0.628122	0.857699	-0.0274527	0.282763	0.700049
0.234047	0.539151	0.945519	0.828445	0.559301	0.0714187	0.25508	0.313008	0.775775	0.223058	0.376333	0.505849
0.185486	0.340834	0.350823	0.605341	0.0348846	0.518737	0.830148	0.372725	0.215658	0.630898	0.0707039	0.114212
0.0484893	0.419598	0.643923	-0.38524	0.878584	0.800822	0.922786	0.120619	0.728232	0.0114341	0.143245	0.798197
0.785776	0.901824	0.870006	0.0992826	0.190314	-0.155217	0.422547	0.169786	0.544698	0.308719	0.327908	0.727851
0.38393	0.0631189	0.852358	0.102316	0.046283	-0.0253771	0.203386	0.278521	-0.127382	0.809188	0.548011	0.557209
0.60476	0.793024	-0.0891447	0.164234	0.898258	0.521252	0.28015	0.636552	0.727502	0.548005	0.111046	0.509056
0.664198	0.464617	0.783704	0.754929	0.65283	0.498307	0.278379	0.916829	0.248029	0.694192	0.464932	0.27044
0.449291	0.725191	0.820241	0.422661	0.223379	0.138044	0.856654	0.944417	0.0682859	0.690346	0.0118166	0.565804
0.686783	0.388755	0.813868	0.805811	0.750796	-0.0913587	-0.0399923	-0.0857437	0.0602027	0.633806	0.331245	0.351264
0.432008	0.183834	0.285822	-0.137128	0.894288	0.421764	0.372679	0.765374	0.497916	0.583301	0.0572325	0.293663
-0.0959185	0.502705	-0.087237	0.353605	0.361896	0.216905	0.276067	0.565232	0.145012	0.355975	0.876526	0.571458
0.585146	0.899012	0.352566	-0.357761	0.326373	0.42879	0.713304	0.662501	0.807848	0.334577	0.536851	0.487329
0.126496	0.398537	0.641866	0.756406	0.255498	-0.303088	-0.0823666	0.0387224	0.810572	0.569587	0.719985	0.626084
0.312591	0.685811	0.737101	-0.0215353	0.405718	0.599971	0.558262	0.555081	0.215147	0.302618	0.100793	0.261844
0.755446	0.984909	0.424167	0.317731	0.689977	0.701522	0.631895	0.746491	0.579133	0.504384	0.740049	0.108978
0.711848	0.0139236	0.814012	0.922685	0.58458	0.170417	0.734651	0.71155	0.373982	0.441087	0.805449	0.235565
-0.126163	0.51298	0.0904351	0.118156	0.268891	0.288917	0.64058	0.311168	0.543233	0.60286	0.454225	0.651124
0.371759	0.788523	0.567229	0.834897	0.204286	-0.279044	0.82754	0.798469	0.353072	-0.0203988	0.425958	0.175489
0.401793	0.409591	-0.120865	-0.0300094	0.862693	0.0510559	0.727092	0.533862	0.761693	0.559667	0.651758	0.0144469
0.843161	0.12755	0.12374	0.623041	0.697328	0.934382	0.288105	0.238823	-0.0847734	0.305268	0.631478	0.335049
0.03156	0.00914135	0.911463	0.671966	-0.207582	-0.191148	-0.354874	0.390118	0.409072	0.44114	0.815189	0.54931
0.312292	-0.122636	0.454905	0.395424	0.673034	0.640311	0.0380111	0.0302106	0.621633	0.46605	0.851742	0.197584
-0.0505045	0.535653	0.297859	-0.0133511	0.324683	-0.268054	0.0513374	0.428311	0.616731	0.210623	0.648292	0.42937
0.619884	0.693193	0.686154	0.368591	0.487635	-0.0509758	-0.159961	0.258203	0.0517785	0.42042	0.688904	0.528883
0.80816	0.796149	0.239433	0.714318	0.672381	0.122638	0.63565	0.616791	0.833158	0.692561	0.710725	0.204618
0.120968	0.357746	0.678931	0.887543	0.651375	0.0220187	0.604865	0.820348	0.51825	0.672483	0.740795	0.237061
0.239152	0.252308	0.165444	0.298344	0.950998	0.84111	0.830299	0.00497798	0.517487	0.48813	0.356455	0.137025
0.518108	0.852573	0.69989	0.544733	0.319595	0.800619	0.842058	0.917162	0.584209	0.246308	0.603196	0.0737669
0.456562	0.428673	0.700989	0.307351	0.226925	0.516816	0.440185	0.00429633	0.669125	0.808862	0.403432	0.464977
0.919444	0.635979	0.408638	0.208446	0.295947	0.877882	0.317267	0.922738	0.539097	0.824494	0.55511	0.453287
0.0864269	0.846812	0.563156	0.111924	-0.020212	-0.181991	0.234796	-0.0293731	0.517201	-0.019754	0.929959	0.117336
0.700666	0.507117	0.762831	0.359594	0.210253	0.283796	0.0818722	-0.259352	0.741386	0.275788	0.264442	0.362317
0.777869	0.259518	0.882708	0.0995591	0.956513	0.535694	0.441016	0.367246	0.271973	0.629181	0.682924	0.224284
0.290004	0.436315	0.738294	0.897043	0.823396	-0.114089	0.785789	0.643159	0.190219	0.31726	0.717249	0.454736
-0.226377	0.1795	0.803126	0.381	0.743183	0.750507	0.617385	0.732094	0.10465	0.539304	0.237921	0.261261
0.293802	0.355933	0.704516	-0.110404	0.764276	-0.143714	0.3977	0.233765	0.505565	-0.0394087	0.707391	0.226008
0.856876	-0.0174044	0.943561	0.910689	-0.0340331	0.590105	0.474583	0.161352	0.891145	0.513282	0.70689	0.177011
0.606802	0.629462	0.15158	0.699558	0.186171	0.804908	0.857387	0.601401	-0.0762322	0.511975	0.63141	0.349556
-0.0836691	0.372894	0.437482	0.801673	0.0596891	0.378368	0.539952	0.307125	0.782427	0.624665	0.224858	0.575115
0.23477	0.219312	0.559877	0.725551	0.154529	0.356449	0.0371728	-0.154057	0.142888	0.234666	0.273227	0.237884
0.128763	-0.00042926	0.76719	0.124955	0.859431	0.781889	0.535442	0.501992	0.314692	0.718326	0.777428	0.667406
0.582527	0.770952	0.262168	-0.326937	0.54611	0.401414	0.592656	0.599779	0.116806	0.678804	0.923166	0.211955
0.499672	0.645147	0.795479	0.9259	0.879183	0.876884	0.261599	0.293401	0.623726	0.368733	0.444626	0.263938
0.633912	0.385894	0.489136	0.6174	0.23057	0.42275	-0.0644436	0.431759	0.5659	0.132254	0.742997	0.455792
0.295629	0.626677	0.151724	0.298351	0.80216	0.960575	0.473193	0.823037	0.63521	-0.1256	0.0614532	0.438392
0.213883	0.410905	0.41039	-0.150119	0.53904	0.49791	0.143701	-0.00211778	0.714621	0.806205	0.687175	0.172259
0.207954	0.173514	0.13794	0.158792	0.614573	0.180274	0.309721	0.864539	-0.0909654	-0.196734	0.77247	0.619547
-0.240513	0.203922	-0.00169987	-0.00117365	0.536466	-0.0358925	0.811954	0.857002	0.223267	0.65432	0.801808	0.479842
0.446371	0.8982	0.238951	0.108637	-0.159908	0.0521998	-0.288393	0.154877	0.285911	-0.0573109	0.866431	0.364036
0.806126	0.832571	0.575634	0.721263	0.884527	0.298887	-0.114502	-0.248808	0.76946	0.156997	0.532627	0.257063
0.0577551	0.587078	0.455361	0.723126	0.775296	0.742663	0.529443	0.518006	0.331661	0.0390633	0.836359	0.01659
0.546885	0.0602428	0.782518	0.69844	0.726425	0.884863	0.29946	0.439667	0.4176	0.625373	0.237182	0.607167
0.77955	0.690321	0.699371	0.10719	0.541359	0.875621	0.588702	0.59783	0.742827	0.432523	0.868988	0.0595595
0.42164	0.607866	0.448865	0.353279	0.235411	0.377905	0.386166	0.266888	0.534408	0.0617789	0.218445	0.839187
0.476571	0.419909	0.779954	0.628608	0.655854	0.456893	0.00843251	0.031153	0.658986	0.655867	0.222362	0.236327
0.856456	0.462317	0.0783229	0.0395972	0.738814	0.0877754	0.14659	0.701543	0.619908	0.0938697	0.184918	0.483652
0.915716	0.690863	0.433239	0.559865	0.249965	-0.148926	0.265486	0.913693	0.865975	0.142307	0.0175144	0.140692
0.471393	0.383658	0.211577	0.240589	0.934929	0.945589	0.394184	0.163167	0.212486	0.070349	0.101819	0.764285
0.696079	0.662227	0.91239	0.359526	-2.86988e-05	0.168925	0.472961	0.106119	0.458614	0.799496	0.634323	0.626859
0.110518	0.423971	-0.109373	-0.0236912	0.839471	0.878554	0.196868	-0.243112	0.168757	0.0830439	0.300029	0.69347
0.212282	0.227586	0.471837	0.380659	0.347398	0.670026	0.0767335	0.533247	0.124814	0.833701	0.708421	0.603428
0.693955	0.0899637	0.426181	0.51823	0.407794	0.403031	0.824449	0.680582	0.823017	-0.0232026	0.586401	0.285963
0.611364	0.576936	0.141278	0.509493	-0.0291988	-0.00731933	0.423575	0.650651	0.739495	0.130245	0.186114	0.535578
0.532386	0.603222	0.866057	0.220267	0.645844	0.312672	0.1207	0.358753	0.553231	0.684982	0.63434	0.0179888
0.84701	0.886894	0.124179	0.0952002	0.748375	0.600028	0.374697	0.874084	0.625374	0.656799	0.186684	0.749049
0.430527	0.581905	0.576469	0.0845662	0.0904452	0.457233	-0.131277	0.191489	0.112509	0.579015	0.458791	0.446232
0.434438	0.524551	0.372838	0.273396	0.112574	0.131309	0.313	0.187184	-0.178175	0.908723	0.211066	0.432118
0.42639	0.678747	0.438993	0.591375	0.93261	0.912445	0.805367	0.269192	0.573522	0.283013	0.531061	0.302271
0.108388	0.405749	0.360733	-0.249337	0.622284	0.0967229	0.896814	0.705137	0.602902	0.789553	0.683249	0.0992423
0.473775	0.671751	-0.041364	0.0677461	0.934955	0.650167	0.720504	0.874202	0.582106	0.207139	0.186603	0.425607
0.758436	0.950759	0.832848	0.915513	0.548905	0.536294	0.353376	0.158305	0.450419	0.312204	0.356921	0.5717
0.140368	0.849482	0.617062	0.875044	0.564846	0.469966	0.607711	0.299512	0.592077	0.599422	0.420674	0.441138
0.884024	0.863611	0.759154	0.245182	0.237232	0.18618	-0.0168153	0.435795	0.659766	0.0811566	0.484906	0.390493
0.879309	0.785862	0.753867	0.694009	0.368571	0.162308	0.237047	0.498789	0.657441	0.0329413	0.550773	0.194403
0.700079	0.672868	0.639302	0.475319	0.0559085	0.174315	-0.0968951	-0.0828195	0.175096	0.665183	0.614429	0.337128
0.876104	0.88454	0.496554	0.275502	0.637449	-0.126144	0.459611	0.367619	-0.157416	0.533161	0.377743	0.578796
0.595546	0.413882	0.814414	0.141072	0.263816	0.135991	0.486304	0.239448	0.046434	0.573163	0.341022	0.106939
0.36464	0.690868	0.327221	0.302999	0.565438	0.660588	0.0352735	-0.0980201	0.674436	0.198754	0.363673	0.248767
0.567603	0.559244	0.400278	0.398388	0.573762	0.735821	0.700346	0.611642	0.764083	0.0251835	0.31638	0.221021
0.921323	0.745499	0.163698	-0.0598423	0.759402	0.532446	0.122238	0.0784959	0.731925	0.756233	0.10274	0.419929
0.522556	0.531552	0.386424	-0.0974413	0.212506	0.539861	0.863299	0.793184	0.80474	0.372514	0.216964	0.694065
0.52227	0.531079	0.754843	0.345255	0.23755	0.427587	0.668267	0.268125	0.683748	0.259349	0.711155	0.443739
0.738709	0.359016	0.733571	0.2573	0.812405	0.644063	0.744566	0.866222	0.933105	0.205926	0.509957	0.0953109
0.516632	0.590765	0.902565	0.19036	0.571925	0.614876	0.266405	0.794118	-0.0423785	0.651541	0.208223	0.112952
0.109876	0.384048	0.766438	0.573582	0.018174	0.121442	0.864204	0.417809	0.469642	0.775663	0.721165	0.665704
0.857306	0.76194	0.427992	0.345728	0.750423	0.0798216	0.572931	0.0463	0.694109	-0.0927436	0.304885	0.19825
0.62198	0.886913	0.332167	0.912226	0.837119	0.403839	0.00407475	-0.168393	0.322649	0.185702	0.560496	0.114265
0.280719	0.407482	0.408352	0.694709	0.0341226	0.877506	0.368596	0.403203	0.593442	0.39846	0.391317	0.120524
0.671667	0.243602	0.808209	0.693657	0.371762	0.221724	0.786333	0.165445	-0.0373198	0.446148	0.152493	0.338856
0.529912	0.258665	0.57398	0.509008	0.110091	0.259977	0.937917	-0.266983	0.662847	0.46035	0.513972	0.477414
0.677596	0.439651	0.489179	0.763784	0.723478	0.853654	0.310307	0.278156	0.415888	-0.0417311	0.363626	0.133483
0.368825	0.513831	-0.000721667	0.250258	0.593682	0.277166	0.80381	0.575822	0.141504	0.31078	0.2624	0.0111385
0.813923	0.288985	0.533217	0.810711	0.824869	0.721332	0.0365471	0.0363542	0.686854	-0.0101684	0.269821	0.10599
0.570877	0.756376	0.386142	0.192868	0.073538	0.688394	0.705442	0.64618	0.864283	-0.0328533	0.169861	0.189992
0.70802	0.703841	0.182332	0.575704	0.673346	0.504522	0.781013	0.574315	0.519033	0.666171	0.71368	0.640183
0.596861	0.665306	-0.203696	-0.139403	0.902215	0.656122	0.303863	0.0344106	0.522518	0.744286	0.275808	0.53197
0.107014	0.296417	0.0807158	0.356652	0.736293	0.751575	0.628437	0.834241	-0.0558905	-0.270556	0.044196	0.120416
0.53015	0.737269	0.640652	0.953648	0.867257	0.79637	-0.0847928	0.42872	0.0631336	0.120757	0.479323	0.123483
0.430628	0.221479	0.894542	0.17757	0.16991	0.219795	0.359622	0.270868	0.489803	0.394602	0.0617217	0.464966
0.500187	0.669836	0.384813	0.81171	0.730437	0.831242	0.13338	0.667391	0.315383	0.309746	0.0160585	0.277287
0.713704	0.499974	0.540771	0.141339	0.342308	-0.0661558	-0.264055	-0.262965	0.809243	0.17768	0.168966	0.476987
0.552566	0.662793	0.799653	0.820071	0.718203	-0.0187513	0.109777	0.343975	0.885853	0.732274	0.603186	0.540468
0.883736	0.719332	0.883392	0.790656	0.463953	0.819381	-0.0905973	0.332822	0.662196	0.137794	0.473056	0.350821
0.0859726	0.699345	0.484128	0.577055	0.722347	0.188101	0.517969	0.327268	0.650532	0.0705319	0.583961	0.627821
0.742831	0.784112	-0.0952258	-0.16988	0.788274	0.721632	0.263666	0.0357997	0.771675	0.0995128	0.366232	0.162034
0.327746	0.692148	0.929206	0.640766	0.369716	0.0977159	0.515429	0.308011	-0.0213859	-0.0571512	0.183462	0.464715
0.255452	0.124718	0.194596	-0.0262586	0.923784	0.522328	0.135373	-0.274951	0.549278	0.653926	0.336551	0.0488713
0.515122	0.512639	0.274559	0.645731	0.408335	0.2733	0.629498	0.538619	0.558635	0.131097	0.607328	0.413875
0.877208	-0.24232	0.222851	0.33445	0.865238	0.338316	-0.0132764	0.679329	-0.138668	0.178714	0.604847	0.124973
-0.0290703	0.451148	0.751574	0.816475	0.729967	0.674729	0.484758	0.803156	0.711662	0.538072	0.284792	0.155816
0.565079	0.725489	0.700203	0.589225	0.589745	0.602635	0.358354	0.16174	0.532461	0.0277044	0.182209	0.276203
0.501572	0.114963	0.611268	0.713922	0.74455	-0.0210368	0.268073	0.275546	0.222458	0.813426	0.782901	0.480024
0.329483	0.463162	0.703681	0.78055	0.346117	0.175594	0.812691	0.020502	0.454803	0.735758	0.675342	0.414691
0.738244	0.153282	0.804001	0.51955	0.205914	0.776742	-0.254724	0.857135	0.818946	0.191937	0.546307	0.445077
0.0920658	0.346336	0.631129	0.473367	0.51999	0.712128	-0.137851	0.00797725	0.256515	0.306206	0.138592	0.573791
0.957465	0.709687	0.273011	-0.0757269	0.950759	0.7483	0.726922	0.439791	0.128557	0.370482	0.360587	0.507061
0.0366299	0.531226	0.00247355	0.108871	0.314733	0.193629	0.916387	0.686958	0.503187	0.870048	0.148558	0.165118
0.69302	0.391976	0.259868	0.589073	0.298091	0.783059	0.657818	0.699619	0.656127	-0.154597	0.616556	0.485747
0.467745	0.520494	0.557531	0.271086	0.808584	0.969181	0.611965	0.59158	0.743447	0.618613	0.410357	0.363872
0.371383	0.62285	0.322061	0.390203	0.274501	-0.11355	-0.164442	-0.0613242	0.139641	0.478517	0.697041	0.737387
0.835931	0.57892	0.627471	0.0216406	0.485384	0.373525	0.242441	0.618552	0.26834	0.171764	0.368513	0.23057
0.854155	0.213298	0.389111	0.214804	0.318634	-0.217211	0.81617	0.19258	0.700715	0.442865	0.53802	0.538175
0.545916	0.654652	0.471353	0.324291	0.893365	0.880462	0.844599	0.625477	0.783898	0.189775	0.474198	0.0356412
0.393578	0.198462	0.747039	0.153688	0.888275	0.156517	0.663354	0.829437	0.410177	0.225496	0.244212	0.437544
0.696229	0.761453	0.601156	0.417025	0.585356	-0.0935871	0.448816	0.256154	0.554289	0.469003	0.347474	0.634193
0.731497	0.3692	-0.173544	0.213234	0.930168	0.691507	0.690299	0.757298	0.801478	0.381228	0.364731	0.66083
0.710287	0.658486	0.465025	-0.0185029	0.558753	0.0756039	0.181895	0.309701	0.831682	0.102386	0.0859885	0.167002
0.617202	0.513664	0.972655	0.886295	0.270645	0.294587	0.779975	0.356273	0.305544	-0.0489431	0.535697	0.544167
0.324657	0.465096	0.55622	0.500326	0.530388	0.617859	0.518082	0.0608309	0.482268	0.48202	0.585995	0.786168
0.578217	0.707415	0.28364	0.57267	-0.031022	-0.0350889	0.0553434	0.0743788	0.291529	0.467196	0.0496428	0.82375
0.943403	0.784016	-0.183134	-0.127059	0.187323	0.884938	0.321808	-0.29915	0.421077	0.447105	0.453025	0.389743
0.40757	0.653451	0.702234	0.807338	0.389514	0.337555	-0.116626	-0.300842	-0.177027	0.617894	0.137687	0.390467
0.655373	0.360394	0.810113	0.704722	0.783681	0.457611	0.844805	0.331228	0.907093	0.730818	0.68253	0.843305
0.777458	0.830805	0.205129	0.180038	0.802222	0.722623	0.22794	0.542569	0.327043	0.465468	0.271612	0.717057
0.7321	0.86393	0.447268	0.510219	0.318409	0.946849	0.251673	0.717633	0.831097	0.791049	0.115227	0.242392
0.913605	0.626376	0.45536	0.481975	0.62845	0.365015	0.40579	0.776073	0.600981	0.57992	0.461697	0.486368
0.531489	0.18341	0.856794	0.677996	0.755759	0.809455	0.591941	0.417419	0.723137	-0.0274123	0.0823498	0.220931
0	0.778225	0.216915	0.829094	0.609849	-0.142249	-0.0143008	0.29331	0.740222	0.238533	0.00348034	0.0160556
0.167279	0.277869	0.346296	0.338175	0.497139	0.355314	0.802612	0.344664	0.678334	-0.129379	0.334846	0.686856
0.600513	0.730334	0.840346	0.787846	0.160086	0.559252	-0.0129336	0.642611	0.745084	0.370031	0.250175	0.6138
0.904915	0.840468	0.836621	0.928425	0.277382	0.813233	0.10871	0.00259414	0.817008	0.563471	0.486802	0.756394
0.582745	0.757008	0.73995	0.467461	0.196449	0.537879	0.314827	0.624672	0.066899	0.751257	0.220319	0.537207
0.756104	-0.035889	0.299268	0.748084	0.405103	0.730295	-0.255082	0.724987	0.395588	0.701723	0.518621	0.290772
0.675088	0.747924	0.940776	0.924483	0.101183	0.521779	0.257454	0.409857	0.257378	0.0745507	0.80302	0.502123
0.317783	0.800343	0.412981	0.504515	0.434861	-0.152701	0.514957	0.316934	0.717065	-0.148323	0.562871	0.365467
0.0593889	0.816118	0.578989	0.224438	0.269796	0.933713	0.370096	0.00356373	-0.18333	0.612292	0.329472	0.460692
0.222167	0.377936	0.725033	0.710742	0.0536147	-0.0670311	0.532299	0.345177	0.203477	0.87773	0.255576	0.929576
0.862473	0.835943	0.641267	0.737381	0.345171	0.816714	0.849971	0.599461	0.522276	0.625427	0.019268	0.432049
0.617255	0.894389	0.316199	0.648314	0.869733	0.649405	0.865768	0.556872	0.271803	0.595497	0.746858	0.206289
0.513467	0.788688	0.321876	-0.0095711	0.667132	0.14617	0.847786	0.402379	0.671009	-0.0683104	0.217234	0.712363
0.852805	0.884863	0.59088	0.502907	0.128092	0.0487848	0.396129	0.0747936	0.533612	0.471741	0.551234	0.551044
0.741714	0.696991	0.242781	-0.0826269	-0.206497	0.0451518	0.964958	0.812365	0.484914	0.0559365	0.357351	0.400028
0.327778	0.472078	0.267783	0.233555	0.254446	0.530247	0.229058	-0.185966	0.37988	0.673477	0.625823	0.704503
0.219302	-0.0988528	0.745343	0.574826	0.317013	0.788975	0.832322	0.729703	0.686092	-0.150108	0.146191	0.308864
0.810495	0.942964	0.718719	0.222357	0.619526	0.186559	0.739557	0.395545	0.273597	-0.0950399	0.451513	0.710989
0.320798	0.470495	0.555755	0.580718	0.489488	0.485789	0.368406	0.339357	0.0982156	0.0235847	0.0788135	0.782089
0.462071	0.553711	0.624076	0.721385	0.351917	0.191592	-0.0452661	0.686621	0.60487	0.0249443	0.603963	0.287155
0.0319533	0.114154	0.0793562	0.144475	0.902083	0.868967	0.0859699	0.0603127	0.833753	0.0145994	0.471807	0.00824544
0.87371	0.746685	0.831017	0.78807	0.825239	0.986071	0.143973	0.556637	0.756699	0.678401	0.0655141	0.361813
0.585701	0.687421	0.28258	0.579514	0.681604	0.422071	0.680893	0.799712	0.777689	0.386932	0.307059	0.280195
0.813967	0.570641	0.254552	0.49596	-0.0549726	0.66143	0.611069	0.521764	0.238484	0.540083	0.288119	0.937671
0.757443	0.688557	0.351479	0.533557	0.968801	0.624092	0.543932	0.0693608	0.76704	0.147715	0.445129	0.152877
0.710173	0.910481	0.720509	0.55163	0.539691	0.569824	0.366643	-0.0071474	0.895716	0.252417	0.0847684	0.621553
0.588732	0.288728	0.685645	0.535259	0.0573121	0.445637	0.365573	0.780154	0.684481	0.551944	0.63299	0.126529
0.843965	0.708369	0.73672	0.0954124	0.686389	0.685221	0.742154	0.3226	0.447208	0.746002	0.072446	0.0552754
0.582494	0.835503	0.446359	0.903284	0.0698292	0.682144	0.619135	0.31073	0.390741	0.407246	0.0491289	0.21029
0.46898	0.820605	0.680012	0.888791	0.722968	0.164806	0.103798	0.511489	0.331062	0.664088	0.617546	0.250596
0.295104	0.779495	0.774183	0.750634	0.935962	0.805993	0.757013	0.572592	0.647409	0.465814	0.152449	0.565889
0.846519	0.931994	0.753585	0.882985	0.758617	0.904423	0.959384	0.836293	0.451126	0.683229	0.867751	0.0433357
0.16574	0.698723	-0.214919	0.473125	0.735138	0.409068	-0.0262489	0.061417	0.669381	0.362595	0.438633	0.00520587
0.875766	0.783006	0.890932	0.813136	0.494145	0.773706	0.365313	0.198659	0.655746	0.630777	0.425966	0.704768
0.365185	0.775856	0.668153	0.795472	0.0133718	0.705188	0.748928	0.829317	0.795472	0.429588	0.198815	0.159045
0.739792	0.546403	0.617117	0.328517	0.211875	0.0187777	0.432001	0.470292	0.670945	0.11539	0.0194408	0.296511
0.85988	0.714539	0.825565	0.670552	0.73778	0.730874	-0.056194	0.664107	0.30772	0.401066	0.33131	0.179111
0.82263	0.409754	0.343011	0.825575	-0.0105263	0.370669	0.654808	0.538757	0.881014	0.413358	0.517341	0.289062
0.820161	0.8102	0.882532	0.769531	0.548993	0.719727	0.437712	0.233188	0.834588	0.512747	0.136793	0.705838
0.587115	0.778487	0.401153	0.715658	0.475991	0.65789	0.307216	0.0934363	0.714192	0.27323	0.633937	0.233721
0.619222	0.301526	0.419592	0.178428	0.598834	0.618488	0.735424	0.510353	0.379163	0.88735	0.154704	0.575566
0.47913	0.68395	0.799005	0.539312	0.679031	0.633676	0.742952	0.465463	0.63611	-0.246244	0.283705	0.628137
0.597956	0.7632	0.686706	0.900523	0.542042	0.050153	0.816452	0.344452	0.71314	-0.133261	0.370714	0.810595
0.423829	0.5965	0.426114	0.752649	0.763371	0.696652	0.195564	-0.218448	0.499956	0.705848	0.740227	0.412251
0.901478	0.770901	0.0910905	-0.0513527	0.669439	0.380348	0.196454	-0.266546	0.842854	0.533115	0.574321	0.671083
0.765432	0.60764	0.778021	0.244307	0.739097	0.572616	0.335127	-0.303852	0.767744	-0.0319459	0.8569	0.290164
0.827381	0.652521	0.551804	0.294036	0.735446	0.26254	0.295131	0.507195	0.404059	0.0749851	0.185328	0.125509
0.258029	0.351532	0.814439	0.84051	0.17656	0.397215	0.603484	0.463802	0.602083	0.213168	0.120588	0.77829
0.7938	0.825079	0.394123	0.685711	0.865419	0.942687	0.425072	0.781391	0.844078	0.43912	0.479524	0.574477
0.908327	0.778433	0.856147	0.849498	0.648685	0.37433	0.483443	0.169946	0.793184	0.524871	0.754492	0.757717
0.712685	0.700739	0.700777	0.765112	0.611783	0.778699	0.138731	0.0516548	0.657021	0.506121	0.610973	0.365501
0.475068	0.62135	0.0272551	0.474526	0.445962	0.775958	0.459717	0.25427	0.752097	0.104693	0.407256	0.793236
0.671561	0.707981	0.872634	0.886205	0.426254	0.297604	0.617829	0.384476	0.70551	-0.0419572	0.699534	0.08699
0.493389	0.617677	0.508953	0.08927	0.607117	0.826154	-0.0941445	0.036318	0.542456	0.854313	0.672816	0.767151
0.53654	0.187305	0.87058	0.678991	-0.0967719	-0.115627	0.967773	0.92098	0.74753	0.627469	0.738623	0.129514
0.823989	0.509135	0.481569	-0.0807671	0.476046	0.790513	0.274515	0.198468	-0.0439618	0.271891	0.616674	0.750901
0.635242	0.0323279	0.386616	0.107666	0.0802382	0.624315	0.77968	0.743411	0.066011	0.164612	0.645545	0.291299
0.0601468	0.0121135	0.0641251	0.107907	0.563366	0.889885	0.496556	0.0174648	-0.143086	0.152726	0.0319333	0.440533
0.676413	0.42504	-0.216956	-0.299524	0.88787	0.903764	0.494419	0.587121	-0.0828921	0.856099	0.808223	0.70748
-0.0811931	0.39078	0.596984	0.652675	-0.11409	0.443188	0.749213	0.907037	0.479872	0.541063	0.177187	0.0871604
0.0608176	0.222126	0.176989	0.0192457	0.142017	0.472273	0.736782	0.615302	0.228127	0.575283	0.842763	0.417757
0.324762	-0.0693634	0.867112	0.52758	0.750456	0.873063	0.348005	-0.220592	0.0187166	0.505492	0.802511	0.677111
0.408525	-0.176644	0.16725	0.22343	0.396971	0.524731	0.96523	0.77421	0.720607	0.509967	0.487964	0.542422
0.22939	0.15932	0.874504	0.588042	0.679512	-0.07987	0.766527	0.829623	0.437294	0.349832	0.781691	0.554584
-0.0521671	-0.0568798	0.188436	-0.0852266	0.623701	0.485001	0.0113546	0.205737	-0.10552	0.557454	0.231453	0.0553882
0.684922	0.719557	0.398617	0.102624	0.68115	0.639213	0.585407	0.864876	0.201566	0.482838	0.116999	0.282931
-0.0961525	-0.119563	0.100386	-0.214001	0.451483	0.831634	0.575955	0.585716	0.580397	0.557169	0.321944	0.603374
0.41186	0.472121	0.915141	0.622935	0.900335	0.634185	0.740198	0.691287	-0.147947	-0.0330157	0.7619	0.482442
0.242105	0.0625498	0.365758	0.489184	0.685356	0.625174	-0.390023	-0.246591	-0.0786786	0.506306	0.402407	0.119598
-0.0675685	0.648345	0.279686	0.513452	0.228117	0.166995	0.168151	-0.219992	0.530635	0.559507	0.148466	0.542307
0.715994	0.210016	-0.111119	0.167271	0.829352	0.48071	0.214722	0.373196	0.690628	0.356072	0.940287	0.658482
-0.00259174	0.458296	0.279153	0.354923	0.81121	0.481959	0.0246383	0.488239	0.355953	0.542327	0.917563	0.38513
0.345748	0.419136	0.100712	-0.0534342	0.178128	0.400606	0.646013	0.663896	0.468805	0.265028	0.903292	0.0412456
0.463812	0.210951	0.674319	0.548176	0.142407	0.352364	0.321883	0.181065	0.159148	0.813978	0.589959	0.757663
0.171569	0.542173	0.039865	-0.101863	0.332576	0.178623	0.364133	0.733237	0.49971	-0.198855	0.451495	0.719657
0.376269	0.570836	0.512694	0.302483	0.116311	0.571271	0.261693	0.1844	-0.230614	0.305797	0.819272	0.0649632
0.297222	0.329446	0.226688	0.355479	0.474998	0.692544	0.407341	0.211732	0.287561	0.346702	0.396971	0.423282
0.64511	0.404511	0.356596	0.82572	0.803879	0.733664	0.627259	-0.0898895	-0.172028	0.348852	0.37462	0.00956133
0.264841	0.113473	0.123037	0.185031	0.733917	0.43585	0.234281	0.219614	0.353295	0.338112	0.276843	0.426829
0.103468	0.0956812	0.226324	0.265918	0.754884	0.188475	-0.318488	-0.231506	0.113752	0.429921	0.0636982	0.439536
0.691643	0.15494	0.515119	0.595907	0.205172	0.126243	0.511634	0.535084	-0.0626152	0.383726	0.609765	0.393447
0.439679	0.553234	-0.0654375	0.0734759	0.58807	0.484547	0.472631	0.496416	0.260544	0.47802	0.48605	0.17775
0.639831	0.651673	0.315325	0.217388	0.870032	0.572526	0.847639	0.793368	0.137203	0.616819	0.468752	0.819468
0.0765567	0.0428776	-0.0267829	0.158918	0.874637	0.763328	0.425565	0.413147	0.475214	0.0907387	0.70725	0.57498
0.618814	0.231166	0.645176	0.0651434	0.852271	0.438544	0.52703	0.553058	-0.15698	0.328749	0.72727	0.663518
0.184552	-0.0742324	-0.150123	-0.117504	0.813914	0.874211	0.521742	0.58156	-0.0568702	0.296269	0.19709	0.428603
0.779127	0.781631	0.0385658	0.727819	0.796059	-0.182012	0.518813	0.279733	0.267645	0.195724	0.356306	0.42943
-0.138233	0.170531	0.246765	-0.0264656	0.738437	0.601915	0.852598	0.826606	0.670219	0.614563	0.328368	0.106794
0.732731	0.601869	0.832265	0.695255	0.187353	0.240582	0.501665	0.419963	0.359074	0.470701	0.0792231	0.436832
0.821861	0.262913	0.176367	0.589457	0.500413	0.460386	0.864121	0.420697	0.243662	0.192217	0.846902	0.632399
0.627722	0.270014	0.743878	0.363784	0.264764	0.265117	0.263182	0.267444	0.540053	0.25018	0.607243	0.00323097
0.826	0.647414	0.512243	0.220718	0.625128	0.779663	0.489172	0.412265	0.657542	-0.0266475	0.756992	0.679988
0.445148	0.61231	0.540082	0.800315	0.42867	0.311308	0.380415	-0.107745	0.530035	0.350775	0.802378	0.435739
0.713934	0.540619	0.834118	0.144736	0.638029	0.745549	0.598743	0.445221	0.69981	0.0436957	0.101045	0.580497
0.759196	0.898749	0.647602	0.811909	0.711182	0.638277	0.218954	-0.00582397	0.433102	0.529425	0.3138	0.843365
0.749331	0.595568	0.40249	-0.0460784	0.733131	0.213853	0.650213	0.585765	0.627722	0.580364	0.797389	0.219551
0.803191	0.159518	0.779531	-0.0818218	0.716913	0.168044	0.538705	0.0655171	0.486411	0.290079	0.887902	0.304584
0.403422	-0.00371862	0.340178	0.508434	0.398423	0.12637	0.35394	0.508713	0.53616	0.273926	0.365506	0.266698
0.339444	0.597992	0.548597	0.741984	0.182532	0.427926	0.61354	0.591386	0.80065	0.0857456	0.0202145	0.534183
0.304302	0.0663257	0.233328	0	0.43649	0.187879	0.471476	0.397184	-0.194864	-0.16892	0.7064	0.141278
-0.133621	0.887269	0.650772	0.947919	0.295458	0.877299	-0.252052	-0.157163	0.651602	0.638499	0.800546	0.71917
0.760181	0.921933	0.746146	-0.15278	0.700877	0.330865	0.0232107	0.49765	0.163748	-0.0256874	0.705151	0.807566
-0.0862981	0.119906	0.936259	0.325581	0.723487	0.619334	0.057966	0.0156467	-0.0134063	0.103953	0.147352	0.799065
-0.0817571	0.492909	0.895994	0.717419	0.701648	0.607718	0.0230059	-0.0485422	0.187572	0.622665	0.716063	0.57724
0.0550988	0.370907	-0.187799	-0.253481	0.753371	0.810654	0.551618	0.437021	-0.268244	0.500708	0.795068	0.644644
0.84446	0.968642	0.467247	0.977034	0.649874	0.353436	0.337982	0.660956	0.200303	0.49854	0.521851	0.786635
0.373443	0.0157639	0.782425	0.724026	0.598157	0.280456	0.81337	0.543487	0.52104	0.275463	0.250895	0.420116
0.438143	0.582632	0.593705	0.7766	0.81594	0.536674	0.349333	0.142334	0.299479	0.475694	0.302279	0.392573
0.3187	0.8751	0.278549	0.183208	0.742176	0.236487	0.502888	0.710156	0.148302	0.654418	0.430328	0.412678
0.503669	0.623616	0.30147	-0.115818	0.822336	0.504759	0.33536	0.718235	-0.0942521	0.79099	0.580028	0.849827
0.397161	0.757101	0.901698	0.973855	0.887763	0.637584	0.510658	0.481626	0.12618	0.379991	0.347699	0.654562
0.715554	0.597705	0.353149	0.341899	0.726022	0.544709	0.276336	0.446743	0.516963	0.331929	0.770745	0.177641
0.613274	0.293545	0.6346	0.779663	0.804801	0.782869	0.0409872	-0.110999	0.460359	0.372909	0.808835	0.480001
0.527084	0.911419	0.212545	0.023904	-0.109079	0.576229	0.70722	0.314381	-0.0871617	0.224588	0.593409	0.69755
-0.0216742	-0.24686	0.822366	0.77872	0.641134	0.404465	0.127561	0.343501	-0.163621	0.278086	0.804992	0.533322
0.521818	0.160877	0.734207	-0.208562	0.681196	0.400306	0.892775	0.900464	-0.150935	0.0952056	0.597486	0.439349
0.361434	0.767199	0.567471	-0.0485158	0.503628	0.829791	0.582482	0.79064	0.605663	0.156443	0.796421	0.908767
0.906326	0.90361	0.882107	0.0417234	0.534086	0.848634	0.0687654	0.808532	0.413386	0.187163	0.195713	0.427055
-0.0343297	0.377987	0.835486	0.565573	0.47097	0.13095	0.643737	0.390397	-0.0870087	0.823653	0.607726	0.489389
-0.278346	-0.0438557	0.786973	0.298323	0.831324	-0.181938	0.613979	0.562193	0.154904	0.734019	0.661113	0.417944
0.865068	0.48154	0.256246	0.0463456	0.721577	0.724107	0.792931	0.887119	0.54878	0.41126	0.0590945	0.0561277
-0.217191	-0.220739	0.0164051	-0.0904667	0.946757	0.868674	0.76675	0.566002	-0.156099	0.2711	0.718009	0.634714
0.966692	0.85631	0.961583	0.945125	0.951261	0.817187	0.85961	0.497914	0.587056	0.730157	0.567853	0.330141
0.297609	0.0675951	0.875137	0.891337	0.623768	0.3668	0.274374	0.203256	0.0864071	0.854077	0.673711	0.779105
0.786496	0.690368	0.653823	0.712972	0.684031	0.564518	0.26278	0.569029	0.639158	-0.260279	0.18809	0.202756
0.467216	-0.257759	0.0709633	0.837303	0.210683	0.127203	0.691437	0.470423	0.570929	0.791375	0.428472	0.546871
0.0666421	0.191159	0.901441	0.956962	0.423765	0.902219	0.647487	0.449031	0.737751	0.446184	0.0226962	0.173273
0.357644	0.487821	0.38083	0.552783	0.465047	0.176922	0.774808	0.288364	0.796904	0.354187	0.179142	0.174712
0.949634	0.803498	0.186579	-0.215311	0.238141	0.529505	0.524833	0.521539	0.115584	0.695059	0.288757	0.0909269
0.80312	0.756716	0.203142	-0.246428	0.851436	-0.0474962	0.34583	0.483309	-0.0749083	0.802459	0.695324	0.665577
0.749025	0.642577	0.400371	0.0721751	0.491319	0.512828	0.594162	0.520025	0.855403	0.592379	0.384833	0.736177
0.748929	-0.0724569	0.60762	0.123979	0.923538	0.776286	0.074658	0.840317	0.0408282	0.302716	0.628693	0.80786
0.476787	0.339743	0.851519	-0.10224	0.483254	0.0583526	0.199887	0.421821	-0.147523	0.208117	0.576917	0.327926
0.70251	0.6046	0.846874	0.100743	0.432554	0.29786	0.465059	0.321517	0.387192	0.466532	0.538795	0.0835561
0.00197281	0.26778	0.852561	0.376973	0.628857	0.592758	0.336102	0.504734	0.47285	0.0953406	0.184725	0.850932
0.644731	0.435604	0.185071	-0.216077	-0.0432045	0.115198	0.639285	0.289466	0.392212	0.328009	0.0286757	0.268525
0.76938	0.444543	0.721984	0.746994	0.835243	0.762222	0.578202	0.43953	-0.0977624	0.607245	0.472444	0.621891
-0.00812626	0.515117	0.464267	0.447799	0.773331	0.614879	0.369948	0.177676	0.833212	0.67104	0.814572	0.641522
0.361744	0.26333	0.914062	0.897728	0.665965	0.587757	0.561583	0.332248	0.543993	-0.0516835	0.785621	0.399985
0.349378	0.721954	0.708375	0.81252	-0.021591	0.286224	0.823524	0.707308	-0.117465	0.418788	0.0834402	0.892665
0.0449828	0.69571	0.141015	0.0685533	-0.116204	0.523214	0.618475	0.399046	0.664957	0.295918	0.359338	0.033466
0.706834	0.185552	0.220335	0.522812	0.744804	0.575163	0.789923	0.934562	-0.0310747	0.387721	0.896319	0.754803
0.75776	0.792259	0.725053	0.389269	0.684724	-0.116544	0.559047	0.22605	0.653158	0.609261	0.08265	0.348894
0.712332	0.823528	0.712543	0.811792	0.255822	0.533118	0.806513	0.194054	0.11464	0.540512	0.0997524	0.534268
-0.178211	-0.11293	0.915182	0.911547	0.416201	0.10138	0.554794	0.488964	0.434928	0.0638086	0.414133	0.70249
0.916843	0.891497	0.45246	0.364979	0.666117	0.227343	0.455004	0.374864	0.496408	0.293032	0.639033	0.381571
0.268054	0.79818	0.530244	0.695398	0.555573	0.803709	0.363525	0.261317	-0.192922	0.251802	0.31468	0.257366
0.913908	0.933084	0.452275	0.297716	0.474421	0.172603	0.540189	0.680081	0	0.590103	0.185101	0.567571
0.849936	0.888681	0	0	0.504276	0.382976	0.843478	0.523092	0.94921	0.609185	0.123065	0.228769
0.411465	0.689632	0.920964	0.500139	0.709831	0.442128	0.338913	0.693414	0.054724	0.697679	0.725518	0.747317
0.876251	0.438444	0.0451092	-0.226816	0.572514	-0.103234	0.515219	-0.197987	0.28734	0.387389	0.0372663	0.474221
0.41264	0.552523	0.585141	0.401302	0.0973321	0.0958197	0.536082	0.0824458	-0.0736747	0.200698	0.0224579	0.040436
0.480834	-0.0129918	0.353256	0.511337	0.334138	-0.173385	0.591149	0.766874	0.397805	0.589294	0.306737	0.648504
0.700109	0.914973	0.650508	0.691859	0.298232	0.338406	0.18477	-0.332227	0.714125	0.187885	0.416246	0.142457
0.792608	0.884126	0.40477	0.128921	0.0690988	0.753056	0.505629	0.557066	0.80961	-0.233504	0.606033	0.931933
0.775484	0.949428	0.603919	0.214875	0.535075	0.822674	0.391805	-0.0993887	0.221824	0.299013	0.197266	0.0353865
0.427427	0.35415	0.281899	0.377199	0.587952	-0.0013392	0.341625	-0.0598735	0.55278	0.289883	0.573247	0.559611
0.487709	0.886979	0.457638	0.344354	0.408327	-0.0722144	0.842233	0.696717	0.274125	0.803701	0.43363	0.415119
0.474731	0.720785	0.0406959	0.737652	-0.112933	0.0593026	0.850403	0.468514	-0.17129	0.503451	0.251477	0.282927
-0.301436	0.0550341	0.33763	-0.193509	0.355802	0.528275	0.184738	0.115933	0.489303	0.559541	0.600902	0.67513
0.2607	0.151377	0.612318	0.577626	0.753925	0.784271	0.25398	-0.169531	0.218435	0.811166	0.638609	0.857912
0.546623	0.665967	0.86961	0.684187	0.324427	0.892653	0.989615	0.953743	0.677198	0.313786	0.150571	0.294384
0.443366	0.884605	0.934374	0.968463	0.455152	0.69472	-0.193289	-0.170009	0.318564	0.522633	0.217067	0.45016
0.612341	0.200613	0.183916	0.182176	0.81702	0.511755	0.502656	0.535686	0.323818	0.576765	0.353016	0.485207
0.806098	0.647652	0.582027	0.683628	0.0599808	0.00470474	0.0530634	-0.0857165	0.598003	0.145843	0.190519	0.241949
0.0514631	0.364451	0.585516	0.431499	0.232109	0.621398	0.410538	0.966106	-0.196588	0.327475	0.591601	0.134365
0.829377	0.655925	-0.194532	0.136139	0.883907	-0.132709	0.90212	0.954851	0.74459	0.0836507	0.619233	0.383703
0.550238	0.486061	0.895086	-0.0559732	0.555214	0.430588	0.387396	-0.12118	0.536987	-0.00367306	0.63449	0.00688786
0.417274	0.25979	0.0643505	0.380237	0.7934	0.164211	0.569661	-0.0293234	0.162183	0.759631	0.327403	0.582212
0.576991	0.234444	0.505699	0.664014	0.753243	-0.322064	0.303121	0.0127967	0.340834	0.19289	0.505502	0.440022
0.70386	0.0384577	0.801472	0.728675	0.148321	0.145236	0.135172	0.514091	0.0977397	0.169225	0.656612	0.898415
0.566062	0.497925	0.333572	0.919327	0.6258	-0.00136054	0.441496	0.00201022	0.349903	-0.0045521	0.844104	0.37965
0.801058	-0.131411	0.648528	-0.14787	0.0218455	0.48827	0.666857	0.891903	0.0726473	-0.240359	0.784631	0.00292841
0.348942	0.902397	0.333881	-0.0891349	0.265775	-8.21073e-05	0.497462	-0.132249	-0.0736685	0.357528	0.105719	0.455735
0.955767	0.908367	0.873456	0.752853	0.763023	0.552562	0.799211	0.908736	0.414918	0.395562	0.674894	0.621565
0.478874	0.465992	0.199362	0.223201	0.205901	0.0904271	0.754181	0.52699	0.27338	0.446819	0.566347	0.910169
0.693323	0.797676	0.16148	0.773893	0.427315	0.622553	0.288377	0.0941724	0.294603	0.404361	0.112092	0.516134
0.478533	0.62967	0.526458	0.838575	0.528621	0.452874	0.923285	0.922914	-0.0989498	0.388463	0.0133109	0.173836
0.375276	-0.112592	0.607583	0.951947	0.635688	0.383459	0.829842	-0.235749	0.669275	-0.0600612	0.616973	0.548751
0.81012	0.768717	0.623994	-0.0107657	0.285687	0.347028	0.746306	0.964207	0.714647	0.523179	0.731617	0.128299
0.586394	0.597009	0.238532	0.204856	0.41044	0.340228	0.338205	0.376104	0.220578	0.494096	0.000705111	0.740614
-0.270791	0.233834	0.971053	0.817259	0.7901	0.76997	0.664912	0.678539	0.0686191	0.00772845	0.0764524	0.420934
0.539037	0.613782	0.69583	-0.0594946	0.0168562	0.0691233	0.859172	0.163297	0.217991	0.0105027	0.788783	0.342604
0.373654	0.40917	0.896741	0.704634	0.00543346	0.0418415	0.170381	0.254279	-0.102113	0.301649	0.348026	0.378078
-0.08135	0.796464	0.0774016	0.88259	0.757516	0.693335	0.834351	0.624234	0.232366	-0.0574436	0.399933	0.461352
-0.281255	0.180309	0.671074	0.135789	0.244827	0.829032	-0.0723748	0.180802	0.833122	0.590016	0.105243	0.253834
0.563033	0.275089	0.837749	0.726993	0.945722	0.955595	0.897502	0.816241	0.469867	0.454113	0.484203	0.444554
0.0211601	0.616535	0.337501	0.402616	0.72919	-0.0423495	0.56164	0.602097	0.368634	0.444934	0.469535	0.56071
0.25783	-0.0358321	0.890284	0.701027	0.671071	0.722389	-0.176061	-0.0173947	-0.0896992	0.443284	0.51749	0.906543
0.837583	0.682763	0.601459	0.522019	0.641094	0.603846	0.380697	-0.188754	0.332103	-0.0987808	0.401946	0.553391
0.838314	0.967442	0.634089	0.933969	0.633812	0.490099	-0.182722	0.8298	0.554402	0.625151	0.496705	0.453958
-0.0689467	0.104315	0.391897	0.277139	0.2277	0.446079	0.823114	0.909334	0.0456206	0.395997	0.102984	0.817559
0.35008	0.340773	-0.168361	0.712329	0.683563	0.472679	0.769141	0.491056	0.24666	0.253234	0.314282	0.448982
0.239197	0.511987	0.62997	0.73777	0.744813	0.522715	-0.0978143	0.673732	0.881313	0.260001	0.327645	0.236194
0.962152	0.576433	0.584148	0.629224	0.596092	0.389793	0.300159	0.478197	0.0387119	0.061477	0.710958	0.596156
0.606099	0.441213	0.788037	0.0408708	0.857994	0.927551	0.426296	0.620314	0.2917	-0.244148	0.395543	0.834124
-0.206015	0.187949	-0.174231	0.924485	0.0554056	-0.348845	0.0876542	0.700413	-0.0167994	0.53413	0.303491	0.481578
-0.326512	0.586595	-0.157229	-0.155677	0.838743	0.667919	-0.225222	0.764173	-0.14384	0.209945	0.0840551	0.215846
0.426195	0.200984	0.444637	0.207212	0.366573	0.365137	0.191572	0.32041	0.545508	0.168842	0.393432	0.459957
0.252423	0.0792553	0.346871	0.296452	0.852232	0.519859	0.65855	0.372769	0.573015	-0.0333787	0.85707	0.606545
0.403435	0.313691	0.368546	0.694555	0.837342	-0.036959	0.801727	0.7407	0.673491	0.411449	0.293928	0.541308
0.817871	0.811034	0.619173	0.835121	0.638211	0.661489	0.259983	0.737233	-0.147007	0.329072	0.26911	0.518065
0.760738	-0.0565651	0.426938	0.298295	0.750103	0.748116	0.770861	0.0143142	0.161991	0.415313	0.117268	0.710349
0.851923	0.84051	-0.0903442	0.462874	-0.0293902	0.745423	0.88633	0.746707	0.752118	0.547225	0.454005	0.215005
0.393637	0.482346	0.938862	0.870471	0.864089	0.580349	0.355962	0.546543	0.475129	0.142021	0.554437	0.728574
-0.107042	0.187731	0.767109	0.868377	0.510623	0.125113	0.615571	0.948622	-0.116362	0.413955	0.181482	0.161339
0.667732	0.577588	0.852322	0.466715	-0.0580304	0.765762	0.200508	0.622988	0.343964	-0.20099	0.594402	0.039628
0.0944427	0.474765	0.956737	0.872378	0.685037	0.430287	0.454392	0.341154	0.800666	0.0493794	0.0970688	0.464955
0.909541	0.822703	-0.0230874	0.0222217	0.500905	0.0982312	0.729695	0.640158	0.384443	0.341992	0.0388339	0.253057
0.563138	0.449758	0.474091	0.449666	-0.161962	0.342287	0.0290438	0.656509	0.920875	0.351621	0.730783	0.170044
-0.273162	-0.133602	-0.0478322	-0.0185829	0.802559	0.448665	0.904659	0.810103	-0.0404173	0.428109	0.563407	0.557467
0.623156	0.660018	0.221009	-0.0935583	0.632002	0.137753	0.323904	0.416506	-0.298009	0.61083	0.409941	0.537961
0.580629	0.923136	0.424515	-0.109456	0.62459	0.886199	0.648843	0.572449	0.796864	0.297713	0.0376669	0.466489
0.845191	0.626841	0.525677	0.128655	0.822864	0.738973	0.455103	0.0682623	0.0592672	0.20496	0.705859	0.660829
0.267271	0.8309	0.434902	0.333276	0.748616	0.173394	0.897859	0.742658	0.145938	-0.154004	0.432479	0.552712
0.504643	0.564787	0.921881	0.634243	0.236784	-0.0431706	0.363481	0.447669	0.713903	-0.0958761	0.538265	0.257422
0.682069	0.664664	0.850106	0.618869	0.92021	0.839996	0.552754	0.27031	0.30124	0.533161	0.364224	0.694273
0.604805	0.397164	0.493229	0.570586	0.74072	0.0719683	0.972941	0.741053	0.692321	0.318049	0.436472	0.841625
0.591676	0.781792	0.86097	0.975853	-0.0393206	0.90709	0.927685	0.677522	0.257511	-0.284308	0.128292	0.190495
0.33517	-0.0664876	0.928028	0.7712	0.628488	0.578922	-0.0705786	0.662714	0.782166	0.710442	0.408479	0.280853
0.769349	0.779765	0.386637	0.618852	0.405526	-0.017286	0.610204	0.683091	0.251904	0.214556	0.414029	0.662825
0.309983	0.238541	0.464394	0.399942	0.201766	0.0433418	0.265912	0.417754	0.543902	0.187158	0.386225	0.832522
-0.0767557	0.160276	0.457792	-0.201818	0.522995	0.329841	0.740411	0.400203	-0.242755	0.763562	0.106688	0.0603184
0.490872	0.632021	0.892099	0.882735	0.474584	-0.370782	0.656296	0.382124	0.398571	0.697769	0.204394	0.73521
0.514308	0.684728	0.629029	0.280812	0.371633	0.323357	0.944976	0.661264	0.738525	0.268027	0.556512	0.646687
0.791827	0.695645	0.9501	0.626848	0.719965	-0.0321845	0.529157	0.860607	0.160055	0.223274	0.178885	0.572304
0.116956	0.361422	0.67681	0.416399	0.598134	0.323742	-0.160073	0.572294	0.776153	0.133672	0.451494	0.55845
0.789445	0.839799	-0.0500709	0.761187	0.585872	0.797183	0.774212	0.83456	0.242595	-0.10058	0.0954219	0.123921
0.159782	0.493651	0.960227	-0.0306103	0.253713	0.590861	0.401378	0.524415	0.565458	-0.071058	0.538063	0.604419
-0.237903	0.185114	0.698554	0.301847	0.561832	0.402608	0.149393	0.0938198	0.543681	0.151382	0.439332	0.30432
0.240441	0.606445	0.573734	0.149781	0.630979	0.807018	0.315791	0.107796	0.734964	0.217869	0.00813335	0.567397
0.612614	0.0195129	0.55935	0.581357	0.448236	0.362824	0.450624	0.448975	0.0913264	0.275375	0.506067	0.114391
0.802855	0.721854	0.0525103	0.00957132	0.4464	0.288089	0.0581164	0.15092	0.515385	0.626805	0.509981	0.186656
-0.154132	0.247504	0.87744	0.861714	0.358925	0.193753	0.441368	0.754426	-0.0902496	0.152249	0.323447	0.0446254
0.504837	0.0553231	0.608358	0.494984	0.826714	0.770122	0.169555	0.595592	0.194842	-0.143946	0.815965	0.043209
0.693588	0.393562	-0.0342938	0.505519	0.843428	0.619852	0.042024	0.387471	0.339053	-0.156918	0.0725601	0.708793
0.524204	0.402828	0.890893	0.693462	0.400883	0.632468	0.105548	-0.145808	0.512036	0.0650601	0.317401	0.676909
0.43849	0.324201	0.561864	0.736212	0.166177	0.143636	0.781886	0.724894	0.15181	0.61112	0.373772	0.146813
-0.0649448	0.323333	0.398169	0.550393	-0.126007	0.722287	0.293752	0.288442	0.140808	0.20286	0.577189	0.0614513
0.944069	0.778103	0.444863	0.708894	0.839937	0.818809	0.261506	0.609644	0.149661	0.463029	0.612461	0.107714
0.562711	0.0138122	0.966456	0.932876	0.647138	0.60381	0.869533	0.859385	0.690384	0.150416	0.416638	0.68308
0.707385	0.383337	0.802357	0.84597	0.546434	0.197806	0.4503	0.631154	0.380282	0.119797	0.551382	0.0450935
0.485567	0.025234	0.568639	0.039158	0.653538	0.527311	0.724498	0.862586	-0.164526	0.0690011	0.233066	0.558015
0.00763803	0.0424485	0.697059	0.753356	0.310025	0.270641	0.823067	0.312262	0.704574	-0.209916	0.381789	0.436723
0.239508	-0.00947952	0.104384	-0.134984	0.84262	0.589526	0.40407	0.450903	0.509608	0.824676	0.0714992	0.370092
0.767752	0.286194	0.484687	0.672949	0.306096	0.506624	0.592086	0.539915	0.115143	-0.0430545	0.799269	0.576938
0.969821	0.94757	0.639661	0.334845	0.561995	0.435097	0.753869	0.759062	0.513691	0.489852	0.125933	0.514718
0.535489	0.193443	0.626134	0.362281	0.803859	0.880309	0.392768	0.539672	0.126791	0.144328	0.177903	0.27578
0.942682	0.79803	0.70302	0.626112	0.30204	0.777072	0.971321	0.312504	-0.0145472	0.393467	0.396417	0.287284
0.649419	0.50388	0.926939	0.662191	0.667177	0.166095	0.670788	0.642569	0.680548	-0.0782968	0.261952	0.395066
0.185902	0.0390044	0.544261	0.641924	0.103757	0.106323	0.0350484	0.580707	0.749301	-0.0103217	0.084707	0.644468
0.471423	0.49183	0.456139	0.2134	0.379062	0.401569	0.705998	0.914946	0.0518913	0.2361	0.0791797	0.608766
0.358159	-0.0676841	0.427489	0.406296	0.653283	0.309171	0.850082	0.73991	0.703807	-0.287656	0.0875719	0.0377586
0.656876	0.895049	0.329262	0.663824	0.551466	0.817679	-0.347125	-0.0617823	-0.0158123	-0.0313374	0.121467	0.0309819
0.469377	0.427865	0.749974	0.773649	0.764532	0.767529	0.68597	0.945361	0.270767	0.260336	0.136297	0.459522
0.232996	0.869116	0.943455	0.809962	0.21974	-0.0224353	0.380719	0.427481	0.682795	0.512483	0.479033	0.814048
0.783937	0.855659	0.935777	0.217975	0.37697	0.883188	0.688214	0.738309	-0.103696	0.353962	0.197003	0.681264
0.707096	0.7741	0.401239	0.34076	0.717018	0.832437	-0.00504053	0.267698	0.235803	-0.286021	0.739862	0.896439
0.147556	-0.162371	0.807313	0.82407	-0.152419	-0.249035	0.455535	0.501917	-0.285761	0.860754	0.485199	0.580621
0.48645	0.623536	0.795599	0.128662	0.922058	0.883633	0.874643	0.713822	0.71163	-0.0511131	0.832782	0.333877
0.117761	0.190904	0.0231649	0.7556	0.471674	0.140466	-0.0322482	-0.0130193	0.457397	0.914745	0.00284735	0.0915167
0.465099	0.32501	0.0441004	0.36699	0.689293	0.349241	0.810904	0.31371	0.815938	0.355965	0.58107	0.340317
0.824782	0.637369	0.915771	0.953789	0.143789	0.940418	-0.268731	0.0405955	0.711915	0.148871	0.425769	0.377864
0.703641	0.568869	0.819978	0.840119	0.227109	0.771533	0.952954	0.857366	0.0551953	0.0817484	0.503925	0.502549
0.752241	0.817593	0.351287	0.391845	0.425268	0.390152	-0.124493	0.939008	0.294078	0.618301	0.393147	0.500025
0.200706	0.714071	0.372054	0.519096	0.433716	0.432876	0.876775	0.891638	0.637066	0.739412	0.508589	0.463214
0.944344	0.883613	0.884088	0.832707	0.58619	0.714368	0.859808	0.65514	0.21541	0.404939	0.678526	0.457562
0.366867	-0.0448008	0.719713	0.630592	-0.401751	0.0522916	0.617968	0.702004	-0.351242	-0.0338538	0.127129	0.162715
0.534439	0.211614	0.680666	0.884817	0.252091	0.521953	0.550359	0.652752	0.543423	-0.0579358	0.408629	0.0498748
0.677611	0.268909	0.433063	0.22125	0.268952	0.0633033	-0.228157	0.425193	0.310875	0.244233	0.465327	0.165803
0.156039	0.126434	0.548152	0.308518	-0.111854	0.268792	0.0411419	0.571318	0.53311	0.0950422	0.560584	0.295633
-0.0273301	-0.117686	0.611755	0.532825	0.7557	0.674527	-0.153127	0.0474219	0.645949	0.727788	0.815784	0.0348859
0.926341	0.963098	0.433324	0.67262	0.92308	0.524529	-0.209308	-0.354853	0.670739	0.907709	0.554526	0.325774
0.601214	0.626977	0.58486	0.0111642	0.596667	-0.0646087	0.828363	0.897005	0.287828	-0.0538012	0.403836	0.702765
0.150801	0.0138336	0.613289	0.799533	0.962178	0.656866	0.582056	0.644706	-0.0295375	0.379605	0.244972	0.270091
0.769025	0.666614	-0.0649435	-0.0723196	0.241377	0.566252	0.802747	0.701823	0.738349	0.337257	0.701884	0.568219
0.933422	0.549556	0.634993	0.297692	0.386141	0.209752	0.604252	0.608401	0.644942	0.395041	0.327057	0.465581
0.227187	-0.199869	0.43932	-0.322398	0.628337	-0.276664	0.49295	0.65165	0.121563	0.604384	0.467695	0.14388
0.79593	0.538857	0.796701	0.181034	0.597263	0.652674	0.184608	0.489957	0.517573	0.76696	0.242599	0.436693
0.722494	0.315945	0.838439	0.737401	0.163965	0.166967	0.880846	0.548716	0.327859	0.609494	0.0377798	0.731743
0.256442	-0.180919	0.610682	0.563186	0.84424	0.618964	0.492941	0.785729	0.672763	0.534885	0.631732	0.0412603
-0.318962	-0.20731	0.194883	0.165334	-0.0221946	0.327317	0.210552	0.101913	0.201029	0.395243	0.561698	0.008041
0.144941	0.326154	0.641219	-0.0429942	0.909285	0.939728	0.32889	0.806477	0.815767	0.61801	0.744476	0.524346
0.108093	0.384205	0.382376	0.624442	0.0212117	0.0852399	0.551128	0.647872	0.391431	-0.128342	0.338595	0.243358
0.241685	0.405582	0.641221	-0.0679059	-0.0229006	0.215554	0.154911	-0.054254	0.784094	0.495452	0.334158	0.580328
0.666377	0.404124	0.855751	0.67093	0.71991	0.485145	0.543178	-0.142991	0.674762	0.12573	0.357172	0.217707
0.680978	0.754925	0.745242	0.462674	0.636755	0.704995	0.179685	0.895858	0.357627	0.344303	0.769877	0.635087
0.263218	0.359726	0.750608	-0.0364314	0.557595	0.930204	0.881145	0.475866	0.341617	-0.219136	0.792654	0.562136
0.185328	0.292807	0.492758	0.361984	0.83793	-0.315925	0.112443	0.560113	0.279523	0.257581	0.866463	0.556133
0.341238	0.361508	0.0900417	0.293119	0.120141	-0.193273	0.184471	0.604277	0.343871	0.758883	0.535728	0.0829638
0.518654	0.143258	0.215281	0.665503	0.606949	0.86033	0.865971	0.549122	0.640723	0.169407	0.949596	0.331231
0.666154	0.560873	0.156365	0.00198974	0.20044	0.0446938	0.260883	0.494323	0.710389	0.0191862	0.352344	0.60167
0.219233	0.413444	0.339597	0.187805	0.6742	0.521574	0.401435	0.503498	-0.0319039	-0.0119788	0.852623	0.0296334
0.714704	0.830881	0.831007	0.764581	0.821567	0.908806	0.852587	0.311955	0.656792	0.66335	0.625972	0.0799777
0.888661	0.912631	0.346435	0.913996	0.882338	0.687439	0.787387	0.640648	0.235314	0.257137	0.750426	0.0045429
0.0642786	0.447777	0.457218	-0.00254429	0.626968	0.307276	0.690082	0.701735	0.664539	0.013701	0.867077	0.65641
0.378081	0.89698	-0.140608	-0.102358	0.491	0.699996	0.0809261	0.38852	-0.00704718	0.592422	0.957018	0.0851566
0.297252	0.337022	0.516362	0.610363	0.434787	0.114931	0.647317	0.738773	-0.080194	0.266432	0.933604	0.787305
0.562176	0.597963	0.340914	0.197918	0.350325	0.231263	-0.0618009	0.429026	0.464366	0.0971019	0.778092	0.654681
0.312545	0.518198	0.760173	0.74739	0.663342	0.273703	0.688551	0.326206	0.878858	-0.023535	0.664098	0.0926333
0.0570356	0.703897	0.150386	0.65706	0.916655	-0.114439	0.110031	0.233206	0.653381	0.16776	0.783215	0.831508
0.779297	0.664577	0.685948	0.306339	0.466115	0.546358	0.123298	-0.0996703	0.354177	0.159467	0.432066	0.302178
0.674397	0.818409	0.434617	0.313845	0.625126	-0.0997175	0.759871	0.85388	0.35067	0.139187	0.882913	0.366888
0.314717	0.0207836	0.391683	0.129617	0.0603082	0.446101	0.495104	0.385849	0.48311	0.621579	0.335745	0.815649
0.61057	0.736219	0.631005	0.575074	0.275989	0.392103	0.807737	0.14911	0.182941	0.351798	0.786204	0.341503
0.709533	0.577918	0.513325	0.224728	0.580119	0.393236	0.898483	0.944383	0.670478	0.239277	0.704274	0.644654
-0.12153	0.623252	0.113746	-0.0603724	-0.021964	0.773524	0.639201	-0.211803	-0.0578198	0.360922	0.621362	0.304862
0.478142	0.0821379	0.932236	0.878954	0.0391199	-0.138842	0.529361	0.587779	0.595961	0.350247	0.886945	0.784197
0.366155	0.261184	0.920891	0.882014	0.623018	0.831757	0.709384	0.231889	0.80773	0.72851	0.57065	0.0223915
0.887936	0.854519	0.580668	0.349733	0.860008	0.776583	0.721903	0.573213	0.120405	0.294368	0.668499	0.319494
0.707843	0.612937	0.0410779	-0.111841	0.304694	0.534988	0.946901	0.933158	0.31291	0.490691	0.506097	0.56829
0.401	-0.0610594	0.797234	0.427368	0.615355	0.39323	0.719222	0.683314	-0.0245318	0.337228	0.946485	0.426985
0.800005	0.867936	0.0501713	0.00456932	0.640882	0.694705	0.853462	0.819038	0.755524	-0.0454666	0.376398	0.301435
-0.098184	0.0767811	0.706593	0.873395	0.77566	0.829541	0.786658	0.582937	0.595454	0.239156	0.329966	0.255802
0.392798	0.726099	0.47388	0.392666	0.376908	0.471688	0.760092	0.877241	0.224265	0.55573	0.145891	0.522525
0.705657	0.894345	0.248483	0.373388	0.107504	0.541062	-0.0839286	-0.109978	0.514869	0.243498	0.702448	0.303662
0.857119	0.791711	0.259278	0.507354	0.64229	0.5683	0.899758	0.775993	0.474471	-0.0786538	0.446855	0.346932
0.663994	0.528587	0.314755	0.342918	0.55609	0.307188	0.605236	0.592304	0.0549246	0.668877	0.850938	0.811396
0.382728	0.752632	0.66664	0.734629	0.536237	0.715214	0.513213	0.829113	0.479101	-0.30123	0.799105	0.962938
0.628539	0.50911	0.512399	0.433412	0.554966	0.389968	0.367248	0.436977	0.857459	0.145551	0.910352	0.196489
0.852327	0.984898	0.929721	0.908632	0.615189	0.551078	0.660323	0.68861	0.0860768	-0.156046	0.935469	0.61891
0.802258	0.792536	0.501144	0.0175966	0.546656	0.564526	0.551401	0.2638	0.336695	0.218353	0.526683	0.239736
-0.149355	0.530061	0.406563	-0.0658448	0.432726	0.669932	0.809968	0.762034	0.585626	0.746667	0.319424	0.637185
0.937591	0.335059	0.328087	0.28528	0.229551	0.353201	0.452237	0.264469	0.540422	0.932422	0.325736	0.460725
0.485559	0.473885	0.343093	0.685515	0.616946	0.582473	0.766023	0.939108	0.115767	0.198181	0.574604	0.484456
0.919252	0.581652	0.72955	0.887264	0.174185	0.606409	0.422231	-0.0395706	-0.182029	0.109531	0.432811	0.74691
0.806206	0.579539	0.285617	0.728292	-0.173178	0.000301012	0.199375	0.698458	0.449355	0.414827	0.943101	0.787499
0.470644	-0.0410116	0.541514	0.710553	0.0498349	-0.0429985	0.446599	0.222529	0.250473	0.456666	0.377389	0.053872
0.408521	0.407613	0.713368	0.708051	0.537605	0.498377	0.696909	0.86235	-0.0543851	0.488692	0.84976	0.307628
-0.00980252	0.40575	0.382457	0.72883	0.49407	0.584242	0.892378	0.696798	-0.219818	0.481527	0.620473	0.0131436
0.828127	0.793283	-0.207273	-0.241118	0.491772	0.804155	0.728606	0.0616995	-0.00585746	0.372942	0.249501	0.60592
0.615163	0.722222	0.306452	0.0959924	0.660774	0.904066	0.915029	0.70671	0.834334	0.507509	0.557857	0.874718
0.748289	0.769153	0.87213	0.692268	0.13185	0.0715639	0.753545	0.899106	0.666476	0.11187	0.533102	0.900881
0.794854	0.589914	0.601673	0.859853	0.112061	0.341879	0.210786	0.20934	0.170176	0.865386	0.768556	0.162776
0.245655	0.0728436	0.346244	0.020295	0.613126	0.609506	-0.371965	0.187788	0.376704	0.539188	0.127661	0.455287
0.716693	0.679527	0.763482	0.183322	0.517066	0.569219	0.239864	0.484065	0.559722	0.616518	0.785472	0.291917
0.198605	0.184434	0.302781	0.474029	0.878797	0.268092	0.500881	-0.129859	0.412816	0.35222	0.658873	0.938604
0.338874	0.0949852	0.612146	0.594123	0.535949	0.385013	0.668422	-0.169666	0.264472	0.374492	0.1921	0.643112
0.398966	0.54536	0.815655	0.687363	0.407498	0.474081	0.637578	-0.0844651	0.318066	0.454041	0.0323121	0.6183
0.758968	0.8822	0.798909	0.541835	0.376423	-0.214798	0.327828	0.365447	0.66535	0.507341	0.852105	0.0635798
0.59554	0.768894	0.726043	0.408654	0.482644	0.447679	0.859497	0.881012	0.348965	0.55632	0.659398	0.589342
0.742712	0.676117	0.534929	0.298913	0.455645	0.685861	0.201066	0.00792312	0.564866	0.492491	0.00690409	0.219607
0.375103	0.0426601	0.130992	0.425935	0.428406	0.518251	-0.194146	0.387773	0.918292	0.248091	0.24542	0.611389
-0.291755	-0.277449	0.114176	0.18077	0.851106	0.8046	0.465801	0.837245	0.269549	0.486838	0.344839	0.803308
0.690038	0.386546	0.920621	0.789238	0.147234	0.316512	0.166056	0.00317878	0.204307	0.280978	0.60155	0.828861
0.467739	0.23364	0.44019	0.612933	0.866233	-0.0320456	0.434488	0.455403	0.719606	0.519255	0.305428	0.358966
0.422232	0.456573	0.491254	0.723646	0.304077	0.329753	0.509559	0.761272	-0.12299	0.526361	0.252987	0.189444
0.631532	0.448091	0.112111	0.0142666	0.624373	0.850198	0.832002	0.421671	0.663259	0.0810628	0.595162	0.56328
0.398891	0.269392	0.415864	0.481002	0.198022	0.241767	0.806966	-0.0814001	0.386153	0.503093	0.116603	0.135584
0.0719399	0.580502	0.0412344	0.527177	0.638692	0.755637	-0.0912774	-0.0837095	0.552204	-0.0560372	0.898824	0.573033
0.854849	0.911722	0.306551	0.645068	0.558231	0.425507	0.839094	0.817906	0.416532	0.56555	0.35729	0.00865618
0.910895	0.903663	0.773054	-0.00380262	0.797627	0.600026	0.17029	0.625562	0.448233	-0.196505	0.912379	0.477077
0.426619	-0.196691	0.068539	-0.185487	0.884081	0.563847	0.775325	0.603727	0.393881	0.194974	0.222721	0.400349
0.371493	0.471105	0.204936	0.642911	0.610302	0.0241748	0.815006	0.604889	0.699548	-0.107413	0.752033	0.0800032
0.228524	0.490903	0.0838523	-0.145569	0.718971	0.619499	-0.083252	0.0816155	0.678458	0.391782	0.52012	0.699598
0.779989	0.815718	0.648572	0.572964	0.762734	0.695031	0.781917	0.774602	0.639199	0.0910323	0.791172	0.538684
0.488911	0.373459	0.806731	0.726857	0.795459	0.420674	0.551501	0.581349	0.849151	0.647855	0.374586	0.570638
0.255218	0	0.248647	0.278634	0.747423	0.172435	0.890209	0.583542	0.410369	0.0172993	0.20481	0.205302
0.504124	0.607918	0.475881	0.482007	0.186804	0.506169	0.555273	0.322317	0.251358	0.848331	0.0995619	0.671708
0.43925	0.480178	0.921151	0.861202	0.684227	0.852254	0.267724	0.16852	-0.00765237	0.196415	0.0702044	0.431803
0.676948	0.068146	0.721883	0.513796	0.248121	0.00465359	0.546547	0.540954	0.550893	0.264227	0.136803	0.44475
0.29911	0.725713	0.574997	0.596907	0.845255	0.647493	0.749288	0.659116	0.298574	0.318028	0.261543	0.152163
0.100489	0.528841	0.613452	0.666575	0.44502	0.406184	0.972051	0.950938	0.406452	-0.0738805	0.512969	0.0261037
-0.192808	0.0303992	0.391901	0.228657	0.672668	-0.0202608	0.368234	-0.0137133	0.622398	0.619142	0.429159	0.398094
0.548349	0.661261	0.413981	0.284515	0.426737	0.520626	0.317715	0.614637	0.664134	-0.113519	0.481842	0.412268
0.297714	0.452677	0.245978	0.247431	-0.254165	0.221401	-0.0609861	0.473061	0.0127357	0.124764	0.523634	0.0331641
0.017658	-0.16378	0.204429	0.0748779	0.545252	0.712699	0.328359	0.509367	0.469213	0.688924	0.653637	0.0816885
0.696746	0.621487	0.736667	0.245152	0.0340892	0.355974	0.0753553	0.16181	-0.126004	0.942	0.733901	0.482546
0.25289	0.29236	0.606924	0.640763	0.78708	0.491273	0.885053	0.937987	0.208341	0.256219	0.387479	0.474879
0.72187	0.588606	0.797316	0.727737	0.209135	0.227345	0.247327	0.660096	0.310579	0.438011	0.748464	0.300753
-0.332613	-0.2302	-0.141228	0.417046	0.664203	0.347681	-0.0600275	0.650236	0.793564	0.258991	0.399204	0.131556
0.481273	0.280419	0.598711	-0.181051	0.567817	-0.050899	0.226104	0.669111	0.243767	0.596526	0.804411	0.505598
-0.0613461	0.0606102	0.396843	0.0452637	0.464186	0.479509	0.766789	0.41434	0.370409	0.422973	0.251814	0.686216
0.410371	0.209834	0.327237	0.110472	0.26486	0.590513	0.128577	0.775952	0.787495	0.542599	0.741046	0.613604
0.676852	0.412557	0.587916	0.686014	0.878397	0.785437	0.909994	0.775071	0.325145	0.209241	0.0373875	0.231706
0.368816	0.662653	0.743993	0.807448	0.482854	0.549267	0.485134	0.774916	0.467083	0.577441	0.518766	0.239588
0.445448	-0.170116	0.369544	0.613519	0.388296	0.602537	0.53059	0.541728	0.262799	0.619052	0.496695	0.752856
0.386701	0.206556	0.861492	0.94735	0.475927	0.859161	0.689264	0.645306	0.538026	0.0291895	0.456198	0.49887
0.374679	0.812914	0.631455	0.73336	0.84844	0.388751	0.0441598	0.448454	0.223085	0.157352	0.575576	0.561799
0.872682	0.582743	0.639662	0.616118	0.507832	0.794953	0.202955	0.747551	0.225519	0.418788	0.734172	0.234097
0.597819	0.420504	0.659339	0.758919	0.896855	0.860242	0.123978	0.745245	0.445721	0.650047	0.658833	0.86558
0.297371	0.0869619	0.316205	0.341436	0.636398	0.642515	0.43419	0.547304	0.573818	0.407184	0.279839	0.0654264
0.532595	0.491818	0.136918	0.284899	0.790541	0.307657	0.54876	0.241311	0.520369	0.2754	0.460871	0.347771
0.228222	0.407985	0.864017	0.537633	0.612572	0.951182	0.826603	0.905205	0.512399	0.885881	0.496177	0.680802
0.342301	-0.107146	0.201547	0	0.914985	0.770142	0.101969	0.689264	0.529443	0.478611	0.308337	0.24814
0.693361	0.600105	0.683839	0.734549	0.304854	0.50881	0.930316	0.799816	0.275435	0.566153	0.411758	0.663767
0.422324	0.295915	0.0373266	0.272833	0.478158	0.383228	0.393508	0.395176	0.0961906	0.434759	0.281287	0.560127
0.565042	0.390298	0.555689	0.160483	0.144156	-0.139178	0.0534991	0.820555	0.324694	0.543605	0.607903	0.622282
0.580135	0.469834	0.820172	0.705426	-0.0199354	0.194969	0.572255	0.519637	0.404817	0.232694	0.598535	0.282371
0.655313	0.290055	0.522697	0.426589	0.156032	0.168162	0.278082	0.829842	0.24901	0.0892189	0.394133	0.491239
0.163088	0.351079	0.561672	0.704872	0.336999	0.265706	0.566215	0.188709	0.345961	0.585736	0.556675	0.26552
0.100904	0.157565	0.875673	0.77411	0.679882	0.318153	0.940796	0.440169	0.338753	0.39256	0.0701286	0.525286
-0.292904	0.187479	0.710001	0.782327	0.564261	0.434108	0.620501	0.782732	0.497487	0.369152	0.0111954	0.384755
0.886237	-0.218308	0.624951	0.614195	0.598596	0.47567	0.376484	0.24743	0.429522	0.492027	0.0232857	0.10113
-0.0269435	-0.0809747	0.360505	0.180204	-0.0557314	-0.195579	0.797268	0.563181	0.262034	-0.11442	0.549298	0.235187
0.649606	0.827184	0.671712	0.750713	0.861356	0.669594	0.424954	0.468411	0.648237	-0.197789	0.612533	0.715616
0.531859	0.572046	0.730267	0.658667	0.348202	0.649827	0.929268	0.85426	0.507283	0.454387	0.259711	0.0707905
0.815388	0.613379	0.564985	0.608153	0.820381	0.654358	0.710821	0.794073	0.815473	0.352454	0.556793	0.345675
0.951247	0.76656	0.67788	0.356608	0.521429	0.41456	0.767086	0.830757	0.42909	0.618917	0.843153	0.332478
0.656494	0.745007	0.751871	0.378268	0.509616	0.665279	0.74533	0.406051	0.38872	0.413711	0.355506	0.372501
0.734441	0.544914	0.512398	0.352329	0.690158	0.724227	0.608035	0.599711	0.431405	0.514268	0.695764	0.282695
-0.0902093	0.356126	0.644086	0.483781	0.629065	0.855034	0.705536	0.301431	0.613035	-0.266808	0.64935	0.735665
0.487845	0.558874	0.864918	0.865746	0.592007	0.805854	-0.153748	-0.167642	0.821286	0.397658	0.187417	0.331995
0.498965	0.273419	0.699104	0.750048	0.90497	-0.00692401	0.425765	0.805497	0.766692	0.420747	0.123231	0.0435767
0.657937	0.532578	0.615129	0.7999	0.508905	0.698516	0.601496	0.510006	0.319582	0.299891	0.0282433	0.274808
0.320722	0.381373	0.719182	0.726505	0.683306	0.558007	0.555738	0.62729	0.419547	0.573287	0.196318	0.41857
0.5473	0.567048	0.1702	-0.093384	0.515111	0.481019	0.47182	0.475464	0.528548	0.292439	0.3198	0.599383
0.689707	0.558556	0.35528	0.309967	0.543235	0.853068	0.096894	0.0109848	0.333348	0.450739	0.152883	0.559073
0.761347	0.713026	0.280066	0.526023	0.670242	0.846997	0.774618	0.802313	0.276466	0.0190663	0.594924	0.00352873
0.154776	0.415772	0.878014	0.847813	0.155102	0.437975	0.923036	0.870699	0.526966	0.430142	0.518518	0.437038
0.571912	0.592361	0.879086	0.873349	0.421375	0.283211	0.918517	0.969337	0.713676	0.468786	0.775131	0.278474
0.737562	0.590937	0.421188	0.529985	0.77722	0.87381	0.768218	0.288075	0.549978	0.365863	0.643441	0.393196
0.712371	0.451415	0.593072	0.632238	0.64931	0.721682	0.714246	0.0924411	0.377595	-0.188854		0.0996646
0.350431	0.439391	0.637185	0.864287	0.312822	0.0149932	0.0805726	0.331117	0.133284	0.454894		0.679991
0.406535	0.550253	0.86843	0.795284	0.634072	0.760654	0.246063	0.475852	0.565935	-0.00268979		0.68267
0.387976	0.543746	0.785443	0.810579	0.857522	0.863664	-0.281029	-0.384241	0.236352	0.179666		0.528257
0.194615	0.560457	0.50588	0.343669	-0.20744	0.0305828	0.664357	0.839359	0.365635	0.20557		0.382059
0.331958	0.419043	0.411247	0.226246	0.229907	0.133294	0.0579817	0.509826	0.719146	-0.0271061		0.630168
0.268824	0.283158	0.145115	0.54288	0.667305	0.112814	0.0688948	0.40843	0.288724	0.210619		0.301739
0.357187	0.281366	0.520706	0.603917	0.727445	0.81443	0.653975	0.499135	0.593626	0.199453		0.788882
0.20195	0.358392	-0.038491	0.427182	0.849448	0.881732	0.487604	0.190392	0.667312	0.382701		0.473545
0.0843981	0.216039	0.103472	0.883573	0.643287	0.110678	0.0934344	-0.0860607	0.687822	0.346402		0.391146
0.550885	0.316106	0.902094	0.653999	0.25069	0.281281	0.435456	0.566041	0.513798	0.415918		0.703122
0.849311	0.552863	0.207989	0.393673	0.620256	0.714848	0.904649	0.355353	0.407342	0.227837		0.526772
0.511649	0.332515	0.125317	0.459684	0.504581	0.107768	0.864213	0.73143	0.490667	0.302855		0.112377
0.376456	0.0814561	0.606888	0.651749	0.789392	0.17896	0.457172	0.753138	0.603968	0.274802		0.272472
0.450168	0.301937	0.853945	0.371479	0.335678	0.0633222	0.863871	0.55013	0.644944	0.568582		0.475139
0.819436	0.722322	0.74235	0.435458	0.657205	0.460078	0.591931	0.846245	0.565961	0.418812		0.512536
0.449908	0.795839	0.773783	0.548035	0.714146	-0.234396	0.4874	0.19528	0.843945	0.290374		0.207492
0.924501	-0.306822	0.865832	0.0363733	0.628592	0.533835	0.298344	0.702396	0.818065	0.416636		0.516954
0.863597	0.528752	0.569613	0.348332	0.592097	0.480736	0.441964	0.668788	0.209193	-0.135204		0.153343
0.131938	-0.0221344	0.118162	0.586791	0.386144	0.116748	0.347553	0.732349	0.556149	0.528162		0.562086
0.883999	0.527943	0.970809	0.962312	0.77781	0.655967	0.648106	0.618862	0.238019	0.509117		0.423434
0.320412	0.768376	0.856051	0.897894	0.498315	0.168857	0.904511	0.789835	0.367553	0.2759		0.296832
0.316851	0.685721	0.671103	0.604461	0.608813	0.714048	-0.061867	0.563497	0.561273	0.466902		0.127354
0.720507	0.117032	0.706647	-0.12434	0.424339	0.58212	0.663977	0.0590147	0.0600088	0.193269		0.217897
0.766948	0.600994	0.827651	0.588086	0.224155	-0.166771	0.7337	0.687209	0.15616	0.48267		0.304643
0.0930183	0.950685	-0.0466104	0.30029	0.730288	0.510039	0.642389	0.583831	0.106105	0.0884521		0.02981
0.546782	0.550371	0.603205	0.330907	0.411642	0.474474	0.298145	0.36782	-0.170027	0.520348		0.366278
0.826913	0.898538	0.844151	0.647849	0.694374	0.756914	0.22261	0.00997211	0.654472	0.239299		0.331254
0.435008	0.466142	0.93609	0.916894	0.54919	0.558595	0.660864	0.284309	0.245729	0.649559		0.0603688
0.4406	0.361394	0.542228	0.694439	0.669981	0.337345	0.623969	0.323411	-0.12397	0.108231		0.358622
0.483086	0.657083	0.51851	0.596831	-0.294896	0.016173	0.318731	0.662559	0.567513	-0.0276862		0.100705
0.284701	0.643334	0.689153	0.800052	0.746216	0.744177	0.861231	0.815411	0.282111	0.455194		0.505314
0.872357	0.96675	0.570969	0.207042	0.689791	0.580254	0.716999	0.265479	0.837178	0.774692		0.0329254
0.602978	0.780693	0.789328	0.84123	0.830072	0.416504	0.145865	0.629444	0.403586	0.224472		0.395841
-0.0551849	0.618572	0.459247	0.225071	0.443459	0.452853	0.321502	0.230237	0.832575	0.439153		0.756313
0.801198	0.402208	0.882451	0.671157	0.500405	0.282639	0.730319	0.649307	0.116364	0.691692		0.565932
0.196345	0.293971	0.0851513	0.0556659	0.617316	-0.0654331	0.246082	0.571731	0.615814	0.537578		0.422072
0.354822	0.486915	0.834409	0.800791	0.840799	0.717654	0.832049	0.263134	0.73693	0.557918		0.0467586
0.882448	0.698413	0.960825	0.945552	0.380831	0.705046	0.683439	0.525818	-0.256818	0.583902		0.174541
-0.27778	-0.270858	0.681022	0.70378	0.329974	-0.0302252	0.672742	0.50533	0.60327	0.682009		0.212879
0.156562	0.63198	0.872826	0.77897	0.613851	0.908891	0.960524	0.939701	0.338458	0.701388		0.599437
0.709075	0.64012	0.801087	0.730991	0.570558	0.702529	0.835032	0.557869	-0.241963	0.457		0.186735
0.834883	0.919933	0.234948	0.920862	0.283626	0.690647	0.591228	0.483293	0.050379	0.318899		0.0615412
0.450272	0.357495	0.55454	0.850641	0.75973	0.532897	0.122628	0.101354	0.44387	0.269854		0.490639
0.845703	0.312853	0.935648	0.882117	0.798157	0.808443	0.0592896	0.711692	0.288235	-0.00465017		0.155981
0.790755	0.858556	0.154637	-0.0518097	0.423325	0.700122	0.685837	0.537428	0.680404	0.828844		0.473648
0.830294	0.844026	0.856644	0.0469625	0.933175	0.21051	0.727829	0.70562	0.0880466	0.801391		0.440623
0.44216	0.411398	0.422635	-0.0905187	0.135538	0.501895	0.486306	0.536037	0.490834	0.733356		0.517787
0.787036	0.473882	0.0554198	0.464982	0.682096	0.511544	0.769579	0.603961	-0.141212	0.613333		0.477745
0.68724	0.934524	0.101458	-0.0887741	0.335418	-0.0883285	0.270216	0.485114	0.514251	0.283831		0.578835
0.76542	0.494669	0.894962	0.805845	0.323586	0.497449	0.477165	0.354285	0.612538	0.127891		0.641039
0.54045	0.517803	0.889076	0.75432	0.471269	0.2631	0.430115	0.719834	-0.239567	0.30243		0.14872
-0.167547	-0.342844	0.679655	0.840591	0.296339	0.341054	0.641321	0.58906	0.439459	0.528465		0.214157
0.46025	0.476294	0.0295349	0.707275	0.700936	0.424293	0.782664	0.553625	0.60614	0.534437		0.64829
0.788116	0.834654	0.593027	0.334365	0.596518	0.32685	0.583875	0.383578	0.788331	-0.119029		0.0513858
0.900659	0.59321	0.0714909	0.468343	0.593239	0.556226	0.37435	0.319099	0.315028	0.121113		0.221617
0.492328	0.648836	0.407112	0.350653	0.915902	0.781161	0.486608	0.447296	0.653665	0.265139		0.647128
0.151736	0.495324	0.471654	0.857483	0.295351	0.111614	0.638038	0.360254	0.53062	0.29911		0.65723
0.003914	0.559262	0.573481	0.228841	0.636414	0.395712	0.45859	0.471059	0.465532	0.23595		0.164108
0.925739	0.977797	0.546836	0.173775	0.560261	0.380301	0.693382	0.865045	0.617344	0.565578		0.307515
0.38871	-0.189453	0.578307	0.272057	0.370988	0.81131	0.339022	0.113785	0.567126	0.750154		0.423971
0.793432	0.811591	0.686476	0.425426	0.666492	0.488526	0.395873	0.0700204	0.128038	0.747658		0.345133
0.76618	-0.0502385	0.681556	0.905821	0.00838528	0.744178	0.806256	0.760752	-0.0644228	0.610728		0.0818129
0.906658	0.571024	0.241479	0.576429	0.701393	0.612629	0.606552	0.124267	-0.171889	0.0155671		0.092452
0.457509	-0.0460068	0.259603	-0.327979	0.541965	0.621343	0.630063	0.101151	0.126186	0.313946		0.758903
0.0811416	0.402754	0.104054	0.0947463	0.478666	0.736409	0.775142	0.823542	-0.0123836	0.123899		0.315456
0.0776635	0.590105	0.858237	0.467901	0.511919	0.477047	0.252344	-0.353728	-0.260078	0.523934		0.164736
0.73225	0.96073	0.966986	0.158311	0.789367	0.732254	0.617013	0.813321	0.623276	0.521353		0.858313
-0.0964432	0.408359	0.718733	0.0854186	0.552607	0.139369	0.48108	0.165348	0.325293	0.519255		0.472781
0.768334	0.492243	0.751957	0.838226	0.852775	0.857237	0.0284267	0.0846111	0.330361	0.412877		0.426554
0.808058	0.929232	0.924589	0.976433	0.224985	0.52877	0.478414	0.884526	0.479404	0.19515		0.307247
0.693399	0.437873	0.696143	0.701046	0.665913	0.606112	0.856387	0.833157	0.573658	0.755334		0.131408
0.793702	0.869268	0.441068	0.426549	0.579266	0.262205	0.288343	0.56109	0.833568	0.681949		0.127413
0.484103	0.707506	0.0935203	0.191356	0.592814	0.370229	0.885441	0.916023	0.500215	0.120557		0.444214
0.457685	0.508788	0.0656926	0.320346	0.158658	0.421762	0.632996	0.730367	-0.0953059	0.402953		0.593401
0.60931	0.555604	0.598688	0.620537	0.409622	0.299612	0.48912	0.655124	0.465935	0.723647		0.307031
0.84196	0.682414	0.198675	0.539796	0.535315	-0.119149	0.693347	0.252486	0.452534	0.468095		0.17161
0.823223	0.571777	0.608142	0.106002	0.157926	0.487002	0.939234	0.918863	0.0822422	-0.09474		0.310953
0.683283	0.685888	0.222129	0.204122	0.548963	0.700218	0.325249	0.181965	0.144157	0.276264		0.425741
0.258615	0.374075	0.614883	0.628884	0.705986	0.675039	0.782062	0.660329	0.100727	0.0217715		0.385128
0.918104	0.965917	0.891829	0.605357	0.246536	0.107934	0.591129	0.484722	0.939473	0.0112192		0.536627
0.584899	0.384299	0.250039	0.354807	0.703056	0.628934	0.654935	0.556489	0.317285	0.285334		0.111148
0.783682	0.681062	0.0950568	-0.0407291	0.750814	0.491576	0.442623	0.813605	0.730274	0.485895		0.563401
0.4663	0.763764	0.972747	0.830166	0.547401	0.1713	0.588002	0.471459	-0.240522	0.264451		0.443655
0.478172	0.574027	0.172531	0.439636	0.819839	0.319533	0.710606	0.900327	0.19453	-0.0730087		0.0434228
0.366695	0.200235	0.0261814	-0.018706	0.80233	0.459973	0.13732	-0.240697	0.122156	0.454917		0.683745
0.754724	0.799214	0.444567	0.225486	0.676508	0.589877	0.577483	0.0564019	-0.121395	0.195081		0.454037
0.651719	0.162453	0.891097	0.586444	0.694673	-0.00805788	0.119276	0.65593	-0.18856	0.646662		0.807902
0.931063	0.797347	-0.184112	0.530051	0.803663	0.921482	0.162036	0.459381	0.0549891	0.669004		0.308346
0.339851	0.741365	0.882594	0.277273	0.14896	0.384145	0.349358	0.695005	0.745238	0.323411		0.729555
0.922506	0.982905	0.351992	0.470057	0.173138	0.654992	0.792751	0.753566	0.0686844	0.56801		0.545715
0.806153	0.91071	0.879617	0.865408	0.286712	0.608259	0.478919	0.737209	0.517487	0.635716		0.439638
0.69634	0.266609	0.955375	0.934117	0.51914	0.774789	0.297015	0.591723	0.27239	0.490561		0.632786
0.885007	0.817827	0.855276	0.471925	0.43759	0.595797	0.806486	0.808428	0.58331	0.518658		0.198871
0.965071	0.815149	0.220624	-0.193708	0.456821	0.64149	0.611917	0.783177	0.601896	0.310972		0.0746008
0.76072	0.350682	0.794541	0.576755	0.396433	0.0956428	0.389952	0.359404	0.439861	0.82708		0.0891111
0.925515	0.515411	0.517273	0.793613	0.481697	0.241269	0.512899	0.5561	0.892412	0.163967		0.591874
0.229337	0.603425	-0.0786875	0.278453	0.0910584	0.447292	0.0367699	0.27307	0.594105	0.695929		0.30008
0.429624	0.13221	0.862999	-0.20782	0.686534	0.823767	0.523202	0.257811	0.809713	0.460851		0.572769
0.240072	0.445098	0.891588	0.706583	0.738095	0.797289	0.801978	0.674288	0.609511	0.642681		0.57346
0.647331	0.583762	0.315608	0.692374	0.723804	0.216549	-0.202387	0.641814	0.74576	0.453227		0.251746
0.457598	0.879229	0.842672	0.775857	0.802374	-0.257434	0.831572	0.779747	0.287852	0.480675		0.460127
0.343262	0.185417	0.590553	0.714512	0.603706	0.214879	0.787083	0.619559	0.438656	0.445196		0.551443
0.763248	0.702507	0.0467749	0.85213	0.519608	-0.0193508	0.274201	0.159215	0.438515	0.497171		0.124983
0.647156	0.473523	0.390571	0.64132	0.600465	0.143464	0.822815	0.559098	0.715756	0.201247		0.187665
0.961286	0.747462	0.924522	0.283955	0.077989	0.524498	0.114617	-0.107322	0.319368	0.225895		0.6989
0.496102	-0.0262404	0.856304	0.899893	0.463061	-0.0263222	0.590898	0.841752	-0.0970316	0.446373		0.551508
0.35377	0.127562	0.489992	0.732234	0.840198	0.616159	0.338669	0.0966209	0.275578	0.679817		0.931525
0.367615	0.0399198	0.569552	0.770271	0.489705	0.847677	0.626149	0.594274	0.445464	-0.0122334		0.736265
0.578768	0.845212	-0.0463729	0.387472	-0.108492	0.0612824	0.771942	0.47557	0.238904	0.500437		0.853404
0.971084	0.940759	0.421278	0.834608	0.430566	0.376068	0.451375	0.20315	0.290841	0.470114		0.787704
0.459955	0.694288	0.845638	-0.0353048	0.0203599	0.279774	0.455505	0.484855	0.400793	0.4384		0.564451
0.760905	0.0567716	-0.148772	0.648095	0.49491	-0.0391663	0.296043	0.141855	0.483111	0.0489742		0.408199
0.774138	0.719162	0.512646	0.92579	0.233928	0.526104	0.298099	0.111009	0.605776	0.457431		0.545975
0.722829	0.796851	0.603892	0.637276	0.827227	0.371962	0.375737	0.352032	0.21454	0.212493		0.896026
0.390363	0.851031	0.626273	0.660062	-0.252277	0.370758	0.459783	0.314892	0.678908	0.550159		0.214464
0.899211	0.924302	0.824442	0.897659	0.304075	0.0920707	0.62252	0.473304	0.207867	0.635385		0.0189962
0.612387	0.178783	0.668092	0.564423	0.579017	0.604973	0.342662	0.592361	0.514179	0.290323		0.748682
0.919018	0.862558	0.95983	0.633411	0.681736	0.620989	0.667781	0.636883	0.46604	0.773797		0.644469
0.10852	0.743441	0.861919	0.271298	-0.204079	-0.280217	-0.077434	0.00641824	0.173048	0.475591		0.384455
0.017815	0.0843052	0.238444	0.179539	0.375403	0.633661	-0.00646153	-0.149218	0.468116	-0.05716		0.753884
0.619331	0.363955	0.664125	0.379579	0.744465	0.579968	-0.170266	-0.2124	-0.233138	0.689684		0.592391
0.942732	0.825332	0.722458	0.577111	0.0937831	-0.347125	-0.0882963	-0.154399	0.845052	0.415937		0.861396
0.946202	0.928446	0.383631	0.79337	0.272769	-0.142775	0.221383	0.338582	0.25626	0.399357		0.379034
0.449087	0.209028	0.619507	0.813022	0.432788	0.913209	0.591482	0.722817	0.465193	0.813983		0.562768
0.655507	0.624842	0.202529	0.203147	0.30475	-0.0159109	-0.195427	-0.160503	0.206401	-0.071987		0.3432
0.735999	0.287733	-0.0913243	0.477441	0.584373	0.623542	0.392245	0.34421	0.354913	0.673572		0.773894
0.691621	0.659016	0.255444	0.160395	0.457556	0.41701	0.171959	0.503966	-0.0906239	0.0590468		0.607186
0.899215	0.950249	0.182955	-0.166609	0.749131	0.927951	0.665438	0.347644	0.640596	0.188201		0.2634
0.653352	0.725475	0.918474	0.965887	0.476418	0.434837	0.289501	-0.129046	0.88041	-0.0399185		0.39016
0.442311	0.248801	0.459625	0.574795	-0.218872	-0.0251137	0.777984	0.833548	0.57742	0.378142		0.243285
0.626504	0.553209	0.851013	0.595011	-0.0530102	-0.146989	-0.0399261	0.0800118	-0.0103601	0.596988		0.408857
0.453648	0.691043	0.867012	0.628266	0.842854	0.634019	0.247575	0.48301	-0.0269652	0.447565		0.45391
0.249821	0.406514	0.430577	0.147561	0.805924	0.388377	0.352269	0.105167	0.614839	0.0395628		0.184552
0.838699	0.960543	0.697217	0.624816	0.00317112	0.252236	0.215882	0.293372	0.867011	0.547667		0.566001
0.890572	0.737781	0.988848	0.984298	-0.388724	0.240948	-0.0520371	0.416091	-0.157395	0.569814		0.45581
0.570253	0.458694	-0.201895	-0.181255	0.220934	0.0262346	0.169042	0.753518	0.49237	-0.01364		0.516626
-0.0383242	-0.135475	0.682587	0.17947	0.586565	0.605637	0.223602	-0.0634022	0.554084	0.729814		0.738007
-0.248412	0.204866	0.465698	0.558385	0.523201	-0.122167	0.741646	0.51008	0.294961	0.682728		0.76528
0.445502	0.807849	0.525475	0.27744	0.178209	0.0241854	0.119539	0.570706	0.00713432	0.735554		0.374938
0.503319	0.584674	0.682994	0.45026	0.514137	0.798268	0.295784	0.390861	0.554561	0.590473		0.538058
0.762026	0.839412	0.527898	0.820371	0.520593	0.566781	0.628498	0.485951	-0.158664	0.497495		0.465297
0.357648	-0.188083	0.468743	0.817656	-0.0936801	-0.150264	0.292679	0.0598937	0.258696	0.657525		0.547073
0.896438	0.790326	0.184253	0.109722	0.441705	0.157357	0.536616	0.000765365	0.130723	0.798614		0.341293
0.540927	0.949206	0.0271096	0.123213	0.307505	0.749195	0.360993	0.551077	0.421698	0.751654		0.40286
0.576247	0.532929	0.162819	0.132034	0.26476	0.645175	0.063249	0.240397	-0.129525	-0.00313122		0.136035
0.805957	0.717087	0.90412	0.437966	0.833766	0.643995	-0.0172523	-0.0777045	0.13377	0.581768		0.0919185
0.245265	0.162528	0.347788	0.0480971	0.267261	-0.303113	0.42341	-0.0997473	0.729034	0.437652		0.326215
0.903842	0.944022	0.269767	0.823042	0.276686	0.442149	0.588494	0.367286	0.262529	0.535555		0.617379
0.941745	-0.0768774	0.490027	0.477198	0.429588	0.314649	-0.0855479	0.194527	0.679804	0.535572		0.280066
-0.0367044	0.526856	0.931488	0.781792	0.388104	0.46395	0.533762	0.857242	0.505528	0.648684		0.182819
0.221066	0.382101	0.667892	0.626484	0.322437	0.448804	0.275507	0.441999	0.125429	0.844742		0.82984
0.786053	0.920918	0.0707171	-0.006535	0.5615	0.306918	0.202893	0.221877	0.464611	0.381529		0.0586449
0.732801	0.552235	0.829984	0.832229	0.348061	0.119059	-0.158467	0.0303096	-0.190395	-0.0522323		0.614218
0.240771	0.903326	0.863574	0.938638	0.364292	0.229381	-0.356054	0.117074	0.601517	0.299678		0.379862
0.519243	0.908634	0.854689	0.663529	0.351748	0.143864	0.279361	0.132305	0.732659	0.915332		0.037451
0.800722	0.793048	0.023218	0.315921	-0.16453	-0.104401	-0.0881716	0.0290224	0.584812	0.566572		0.158513
0.148831	-0.156324	-0.0123789	-0.0856544	0.64307	0.223058	0.63451	0.307918	0.549003	0.841169		0.642531
0.0591518	0.579148	0.889365	0.771501	0.561397	0.593201	0.561621	0.66056	0.274809	0.662145		0.187331
0.232907	0.445503	0.174648	0.277567	0.402233	0.723112	0.179634	0.39509	0.85927	0.808764		0.504728
0.411028	-0.100869	0.2329	0.191207	0.592447	0.14479	0.761454	0.605679	0.33323	0.207329		0.287185
0.622963	0.553269	0.102714	-0.0111228	-0.00700579	0.0550742	0.173181	0.200348	0.735238	0.834447		0.759771
0.926382	0.878391	0.771459	0.540201	0.122633	0.20811	0.685303	0.304107	0.0856795	0.0466157		0.836034
0.968284	0.793139	0.227387	0.282778	0.13925	-0.033332	-0.156839	0.77933	0.306164	0.0116709		0.149833
0.257588	0.129714	0.406874	0.276566	0.515076	0.0903181	0.784207	0.475563	-0.137799	0.574958		0.536832
0.414356	0.651077	0.554706	0.480743	-0.293667	0.274239	0.174863	-0.0454125	0.354517	0.691753		0.61741
0.388437	0.298336	0.517723	0.442806	0.294846	0.381384	-0.00468605	0.0209774	0.555838	0.869528		0.5555
0.715926	0.640355	0.550974	0.329029	0.670854	0.842769	0.670106	-0.156736	0.395253	0.682761		0.00988713
-0.336377	0.729704	0.937689	0.691392	0.907844	0.357269	0.678872	0.308604	0.193882	0.689694		0.655776
0.712321	0.634031	0.355568	0.289929	0.257222	0.538421	0.832323	0.537489	0.329584	0.516902		0.214282
0.858248	0.86418	0.791125	0.59327	0.353456	0.315171	0.425915	0.14887	0.279394	0.44152		0.411865
0.866645	0.776856	0.765551	0.87597	0.426473	-0.21753	0.344596	0.0511795	0.478439	0.710816		0.725392
0.27605	0.509777	0.869861	0.689087	0.197433	0.341412	0.827656	0.929106	0.598359	0.220837		0.158878
0.880283	0.875154	0.536464	0.840277	-0.128121	0.298168	0.453674	0.647759	0.116296	0.7674		0.867385
0.910816	0.94074	-0.0983531	0.465536	0.525166	0.0626209	0.601938	-0.0654957	0.91422	0.48205		0.643966
0.83486	0.777857	0.898421	0.964076	0.233196	0.362556	0.576812	0.598755	0.494355	0.618675		0.718337
0.842314	0.877756	0.3318	-0.0107448	0.208791	0.481152	0.229555	0.142144	-0.0577263	0.292034		0.197813
0.480853	0.786388	0.489697	0.860629	0.76998	0.63016	0.00580953	0.416602	0.0515981	0.732701		0.266443
-0.0398617	0.156771	0.846865	0.293405	0.0413965	-0.194583	-0.0630054	0.000353404	-0.232331	0.579358		0.456441
0.311001	0.720504	0.0761802	-0.142988	0.690926	0.384943	0.634639	0.549014	0.803993	0.226153		0.304956
0.788351	0.940809	0.539314	0.705656	0.645426	-0.145027	0.167663	0.172541	-0.0113072	0.904367		0.11202
0.758089	0.712972	0.756768	0.957064	0.681372	0.387081	0.671336	0.714815	-0.326988	0.519718		0.428139
0.0422147	0.798159	0.338509	0.419237	0.417451	0.296375	0.45273	0.376048	0.557053	-0.0253351		0.849702
0.614946	0.495351	0.788927	0.51681	0.187947	0.580492	0.239274	-0.110705	0.803094	0.337481		0.746619
0.77611	0.726767	0.916696	0.778375	0.00777284	0.122763	-0.0907686	-0.134128	-0.0380072	0.386405		0.397732
0.0589704	0.0816999	0.869709	0.902129	-0.0344281	0.56358	0.457469	0.478523	0.513065	0.62623		0.179233
0.871918	0.681179	0.50302	0.0596672	0.598833	0.238432	0.234301	0.681117	0.600812	0.589087		0.338741
0.891391	0.957593	0.882336	0.658317	0.480864	0.30174	0	-0.0114339	0.332176	0.222286		0.168042
0.058425	0.175052	0.613619	0.712517	0.463369	0.809182	0.682053	0.174896	0.301471	0.521416		0.568469
0.260033	0.514234	0.613037	0.527636	0.241936	0.342955	0.828661	0.47994	0.00621737	0.586265		0.0329822
0.592964	0.837456	0.0613721	0.261898	0.427536	-0.021143	0.0147685	-0.24616	0.316512	0.423555		0.762383
0.753525	0.483417	0.0712687	0.42457	0.520543	-0.297304	-0.164189	0.0644507	0.240992	0.136782		0.82365
0.820851	0.376649	0.776548	0.723146	0.0491766	0.0146128	0.0171369	0.588236	0.760117	-0.161032		0.727541
0.517015	0.670344	0.640506	0.696751	0.435997	0.292527	0.174907	0.386912	0.750891	0.274797		0.760928
0.759942	0.717425	0.541964	0.873182	-0.0130105	0.283536	0.0170367	0.549493	-0.137473	0.166656		0.344226
0.0301345	0.0764352	0.554649	0.370036	0.604195	0.435715	-0.0240731	0.297146	-0.0273059	0.519916		0.496599
0.340212	-0.127	0.868214	0.737792	0.311562	0.374128	0.719765	0.744931	0.48398	0.4269		0.40824
0.297406	-0.0235637	0.0585593	0.0390855	0.17495	-0.0421037	0.197695	0.518116	0.646558	0.761509		0.113295
0.750806	0.682517	0.736862	0.809206	0.113949	0.0699205	-0.0657723	-0.150127	-0.0665556	0.312725		0.149544
0.527034	0.643348	0.434632	0.618985	0.427912	0.611739	0.110138	0.179413	0.791024	0.488802		0.055557
0.97922	0.901064	0.678544	0.819769	-0.0413991	-0.33298	0.498462	0.361613	0.0851933	0.263627		0.742265
0.578902	0.321597	0.331182	0.671753	0.275729	0.611869	0.419421	0.629757	0.802715	-0.117539		0.709569
0.892497	0.932015	0.649379	0.70812	0.478937	0.129126	0.537795	0.607984	0.60444	0.493128		0.00440321
0.726935	0.850472	0.828315	0.835184	-0.325567	-0.0400109	-0.121955	0.363627	0.879157	0.540237		0.165396
-0.283023	-0.231548	0.402152	-0.26439	0.0665157	0.104095	0.781244	0.774473	0.584835	0.257666		0.240386
0.637695	0.582798	0.639674	0.432257	0.802869	0.782202	0.63127	-0.0566375	0.781676	0.328493		0.0897909
0.725259	0.932316	0.354988	0.768245	-0.0581051	-0.213488	0.702853	0.534961	-0.0389617	0.389683		0.243188
0.33702	0.802537	-0.25514	-0.22693	-0.0176759	0.499432	0.371859	-0.214022	0.486095	0.0470667		0.238131
0.675274	0.372352	0.202524	0.843261	-0.158933	-0.0627421	0.0169397	0.0708003	-0.209854	0.316219		0.326479
0.405311	0.796564	-0.232318	0.106161	0.494216	0.258124	0.414258	0.44963	0.479513	0.440753		0.167833
0.124443	-0.0658824	0.21665	0.186324	0.689778	0.737285	0.677495	0.730701	0.424732	0.687927		0.0931749
0.612109	0.671334	0.554218	0.592697	0.486167	0.45661	0.640496	0.245222	0.754783	0.665268		0.195636
0.655871	0.586021	0.745474	0.648893	-0.174521	0.522675	0.60592	-0.045803	-0.0924732	0.442618		0.777691
0.875802	0.884342	0.145782	-0.070777	0.403518	0.445203	0.738387	0.0809581	0.768343	0.411645		0.432176
0.711814	0.848166	0.894315	0.90192	0.646948	0.469874	0.123289	0.402021	-0.029961	0.335187		0.454391
0.705163	0.646124	0.844971	0.777473	0.822529	0.663211	0.744807	0.835679	0.832609	0.362591		0.359958
0.88884	0.858618	0.962233	0.7809	0.279544	0.685072	0.814745	0.645516	0.858026	0.564411		0.495231
0.429173	0.377672	0.365216	0.156909	0.698797	0.503516	0.875013	0.86838	-0.0254778	0.145467		0.507535
-0.113027	0.290874	-0.0161066	0.681387	0.877732	0.663967	0.232958	0.457571	0.744526	0.467716		0.637422
0.426049	0.633825	0.834665	0.370361	0.691379	0.424511	0.57966	0.666047	-0.11841	0.452574		0.950731
0.647076	0.866106	0.308025	-0.226846	-0.462212	-0.0654725	0.15989	0.0309162	0.392277	0.387909		0.620641
0.571997	0.448076	0.470676	0.618271	-0.0724396	0.706076	0.253289	0.303297	0.388603	0.905781		0.0960124
0.841244	0.913014	0.576851	0.305993	0.649562	0.147288	0.247245	0.382079	0.408845	0.725498		0.634702
0.102749	0.498802	0.293422	0.174313	0.604261	0.0113609	-8.47125e-05	-0.343215	-0.0590736	0.717095		0.18059
0.703805	0.821083	0.668655	-0.0217611	0.572805	0.562846	0.533983	0.8355	0.48457	0.408309		0.294349
0.275884	0.489375	0.57842	0.20673	0.157105	-0.19816	0.221816	0.19014	0.352276	0.0902306		0.46371
0.784994	0.740492	0.875219	0.475496	0.351953	0.121704	0.464097	0.659646	-0.038646	0.597402		0.604685
0.316406	0.23543	0.235182	-0.0510443	0.159136	-0.0933443	0.462645	0.158678	-0.148082	0.40602		0.0843424
0.880878	0.714068	0.112007	0.323372	0.66832	0.0340417	0.189623	0.472804	0.539113	0.790749		0.533809
0.407911	0.714656	0.3481	0.910287	-0.177319	-0.303491	-0.0804184	-0.284435	0.286717	0.295506		0.165232
0.471377	0.082931	0.512201	0.0894757	0.621764	-0.0448342	0.356636	0.0447663	-0.0368221	0.43165		0.289037
0.263727	0.337987	0.508697	0.106245	0.594742	0.40634	0.19138	0.324757	0.386346	0.776868		0.766657
0.538742	0.860509	0.69588	0.661095	0.598364	-0.0901702	0.77782	0.690209	0.412187	0.698941		0.0154016
0.606665	0.405616	0.825244	0.91765	0.139897	0.635627	0.262584	0.587987	0.183568	0.531982		0.754573
0.203764	0.336052	0.229183	0.134995	0.538487	-0.225854	0.662421	0.300238	0.539901	0.545636		0.291472
0.832422	0.789818	0.900972	0.857609	0.690947	0.583526	0.5487	0.310367	0.032662	0.143224		0.800367
0.82018	0.456962	0.330001	0.10024	0.632507	0.422019	0.416788	0.179817	0.448767	0.18318		0.0652299
0.182125	0.864262	0.0860161	0.425985	-0.297656	0.384696	0.312705	0.338246	0.24333	-0.00150071		0.0282016
0.958322	0.940093	0.45667	-0.0472597	0.0709713	0.320761	0.239855	0.34252	0.521771	0.648204		0.715542
0.426734	0.725085	0.654638	0.490357	0.429374	0.351464	0.141255	0.17334	0.364989	0.406444		0.0115932
-0.00173263	0.365067	0.480103	0.384566	0.290613	0.574184	0.118592	0.120356	0.0974542	0.822121		0.749232
0.51736	0.329244	0.219718	0.244162	0.664041	0.395809	0.694318	0.171729	0.398692	0.16115		0.135806
0.676744	0.554279	0.937039	0.280892	0.00481208	0.242799	0.27112	0.28089	-0.141738	0.197703		0.438608
0.725684	0.941063	0.465548	-0.0194448	0.601558	0.458503	0.729048	0.188764	0.827518	0.56792		0.322792
0.266891	0.643804	0.797922	0.461039	-0.0526936	-0.20191	-0.141237	0.0495226	0.250804	0.389025		0.717554
0.952992	0.918726	0.535041	0.380249	0.222127	0.568278	0.528881	0.469238	0.171764	0.707151		0.51124
0.253129	-0.0447577	0.780206	0.804434	-0.00319722	0.577971	0.532355	0.578251	-0.0249359	0.615125		0.420158
0.196627	0.550318	0.40825	0.410114	0.463426	0.752009	0.860905	0.327918	-0.0689442	0.743032		0.632934
0.925479	-0.0616714	0.746217	0.660913	0.367403	0.169163	0.64975	0.764796	0.675954	0.366178		0.322878
0.6303	0.67281	-0.0182866	0.687627	0.0785892	0.160898	0.791035	0.165099	-0.082706	0.100187		0.230158
0.0215278	-0.0248861	0.47521	0.267659	0.418265	0.515775	0.498624	0.270281	0.686868	0.483195		0.484516
0.609814	0.484854	0.37152	-0.0598726	0.375175	0.648405	0.700642	0.195044	0.44919	-0.101367		0.596299
0.909359	0.742444	0.380982	0.553768	0.364782	0.455292	0.0615833	0.557865	0.643016	0.409022		0.186575
0.873287	0.932327	0.531333	0.36512	0.352252	0.159907	0.702955	0.637954	0.560925	0.565347		0.328776
0.713573	0.45836	0.329765	0.0768021	0.460568	0.687162	0.335606	0.5538	-0.0110582	0.501047		0.637413
0.252375	-0.299072	0.518209	0.572716	0.501417	-0.244873	0.391142	-0.11869	0.22558	0.685642		0.780678
0.67367	0.856354	0.323108	0.819325	0.693184	0.605697	0.484273	0.232002	-0.0770828	0.505098		0.324376
0.402297	0.128324	0.450479	0.61292	0.837573	0.491094	0.722279	0.755619	0.44439	0.322275		0.778752
0.361064	0.141594	0.346977	-0.124811	0.126918	0.0463206	0.767744	0.0719749	0.181093	0.578329		0.896614
0.761947	-0.277642	-0.0154405	0.0139333	0.312263	0.491536	0.379197	0.413415	0.310703	0.122727		0.277514
0.139114	0.77481	0.244539	0.134392	0.0818925	0.0432509	0.363283	0.515252	0.704092	0.0243159		0.744205
0.747103	0.671403	0.545389	0.613422	-0.192791	0.685803	-0.0568363	-0.247864	0.103229	0.0734589		0.279836
0.466134	0.597134	0.426648	0.234025	0.596576	-0.214933	0.472377	0.485388	0.594409	0.556486		0.112762
0.0824327	0.364868	0.240001	0.567732	0.583751	0.644105	0.285264	-0.0952679	0.220153	0.382738		0.658826
0.313807	0.674243	0.838471	0.562533	0.585626	0.0942281	0.641013	0.486764	0.802945	0.0101082		0.0883382
0.82051	0.53886	0.133969	0.387699	-0.179894	0.000197415	0.289376	0.638831	0.293882	0.556554		0.750849
0.254315	0.597889	0.202521	0.558647	0.186636	-0.112923	0.266214	-0.0928379	-0.0374718	0.466177		0.35908
0.894317	0.931318	0.175529	0.809793	0.0161177	-0.190447	0.854004	-0.135461	0.308385	0.4026		0.57257
0.855849	0.568837	0.599054	0.382451	0.610702	0.343126	0.451912	0.605608	0.338308	0.673906		0.132451
0.462766	0.547036	0.915402	0.846909	0.388154	0.530423	0.797854	0.186347	0.436308	0.482714		0.564659
0.597434	0.262351	0.139714	0.491193	0.735903	-0.0924991	0.69573	0.192366	0.725392	0.115678		0.0582633
0.417025	0.287507	0.937405	0.82139	-0.145342	0.609362	0.101171	0.397943	-0.0960347	0.375419		0.26206
0.274867	0.405152	0.488182	0.892841	0.817357	0.239268	0.710846	0.349986	0.235338	0.657487		0.544766
0.18012	-0.0502207	-0.071269	0.231205	0.743163	0.202857	0.636198	0	0.155632	0.776003		0.0608742
0.752394	0.83926	0.609063	0.246651	0.418678	0.426506	0.589884	0.819751	-0.0198949	0.386023		0.296634
0.231912	0.546022	-0.10624	-0.0951168	0.726373	0.231116	0.0870089	0.143284	0.688864	0.330032		0.794829
0.932972	0.846645	0.505142	0.75289	0.412458	-0.00756056	-0.0108779	-0.10637	0.516482	0.606612		0.348488
0.637938	0.304255	0.57587	0.384667	0.35882	0.0910146	0.187403	0.115106	-0.0747712	0.360603		0.603218
0.695683	0.843328	0.891362	0.815217	0.234912	0.0201124	0.645893	0.297156	0.784233	0.460842		0.745565
0.623748	0.818884	0.946181	0.875455	0.621265	0.161306	0.129973	-0.137966	0.789109	0.298661		0.620193
0.160083	0.0715597	0.121828	-0.0234418	0.358187	-0.0907901	0.198051	0	0.613928	0.437452		0.386199
-0.122073	0.28138	0.690114	0.333236	0.210686	0.432073	0.104649	0.20783	-0.0253484	-0.0104009		0.640927
0.628563	0.348762	0.943041	0.896131	0.103122	0.0810249	0.85969	0.660558	0.065204	-0.0488412		0.714314
0.234831	0.352981	0.726574	0.79236	0.450956	0.400592	0.597399	0.0296996	0.396061	0.475342		0.155281
0.54496	0.679387	0.388965	0.631514	0.333449	-0.460755	0.3348	0.154914	0.459544	0.935616		0.623279
-0.136488	0.145342	0.310887	0.348111	0.612396	0.173374	-0.200899	-0.251887	-0.224762	0.350338		0.474237
0.663911	0.833287	0.667409	0.779356	0.0606821	0.219599	0.229527	0.485191	0.227521	0.479969		0.442903
0.727974	0.826716	-0.0806794	0.301322	0.824979	0.958544	0.921564	0.88136	0.19933	0.603554		0.200457
-0.0251346	0.393582	0.875316	0.424055	0.612251	0.746592	-0.295646	0.21014	0.337408	0.726212		0.77231
0.358588	0.613072	0.144843	0.550873	0.308978	0.318312	0.394675	0.784801	-0.0384931	-0.0996879		0.425099
0.934405	0.966765	0.184527	0.353359	0.967009	0.974159	0.949964	0.911464	0.34064	-0.0271513		0.461603
0.351392	0.715194	-0.0397265	0.197183	0.418825	0.222727	-0.06551	0.354838	-0.0220484	0.044516		0.508155
0.919988	0.83532	0.0473934	-0.211111	0.654404	0.163661	0.326767	0.340083	0.449584	0.0403678		0.346598
0.0390715	0.425658	0.55957	0.750741	0.668373	-0.0145782	0.7059	0.297452	0.76369	0.0493446		0.229896
0.251142	0.352965	0.557163	0.656781	0.928121	-0.0350047	0.220714	0.348012	0.400879	0		0.478839
0.824119	0.764433	0.590408	0.655963	0.756859	0.851251	0	0	0.357504	-0.0095438		0.830285
0.34362	0.278893	0.483467	0.492982	0.738411	0.716962	0.368959	0.286918	0.184907	0.165197		0.394663
0.247308	-0.18506	-0.0158965	0.53314	0.169472	0.599656	0.578395	0.534803	0.555254	0.622469		0.257786
0.775203	0.570015	0.686249	0.434974	0.211672	0.648164	0.727286	0.380361	0.431656	-0.0569652		0.294453
0.751178	0.44857	0.514538	0.746896	0.102574	-0.022941	0.933505	0.934363	0.321824	0.465504		0.279976
0.943854	0.980248	0.215507	0.658356	0.790075	0.891244	0.899446	0.833507	0.78046	0.555227		0.773584
0.251003	0.149071	-0.0741102	-0.098574	0.34022	0.0710136	0.562972	0.478382	-0.0338072	0.0474098		0.517775
0.871256	0.797902	0.866275	0.832042	0.973305	0.983217	-0.289143	0.711601	0.126657	0.849661		0.386488
0.859397	0.913214	0.358898	0.153572	0.883884	0.481134	0.889485	-0.191143	0.845277	0.0513096		0.384407
0.673561	0.939131	0.715871	-0.00892972	0.403089	0.132135	0.191327	-0.0411224	0.083945	0.3204		0.365909
0.0126816	0.938664	0.301086	-0.166907	0.777618	0.828584	0.481233	0.485247	0.841799	0.387811		0.230345
0.521598	0.861394	0.355613	0.779419	0.103368	0.552523	0.496457	0.672307	0.14561	-0.0187693		0.22775
0.180748	0.0834067	0.246381	0.626296	0.171329	0.0200077	0.830197	0.741181	0.727764	0.185278		0.454926
-0.294018	0.523607	0.139877	0.224441	0.929731	0.633173	0.554932	0.915578	0.104594	0.614592		0.519046
0.629245	0.666311	0.600573	-0.069373	0.451076	0.800184	0.794719	0.78876	-0.134951	0.447587		0.298791
0.770399	0.925672	-0.0154903	-0.347928	0.835882	0.833662	0.847637	0.875589	-0.0879806	0.841719		0.616185
0.48499	0.272331	0.889714	0.788948	0.410633	0.722356	0.973341	0.863281	0.385355	0.283088		0.370683
0.709558	0.862897	0.59018	0.609749	0.313952	0.401036	0.575217	-0.0797505	-0.0207491	-0.09182		0.332787
0.844262	0.820372	0.952098	0.859372	-0.0261401	0.159084	0.956832	0.926051	0.439976	0.223944		0.278084
0.858384	0.67253	0.791737	0.751265	0	0.601442	0.915133	0.850007	0.75215	0.544151		0.188316
0.880713	0.885297	0.635975	0.242689	0.66167	0.768936	0.287673	0.257829	0.153462	0.705845		0.0583128
0.501005	0.630993	0.523635	0.716264	-0.114962	0.599514	0.107783	0.572501	0.607178	0.439513		0.462813
0.364289	0.725386	0.515215	0.164996	0.769954	0.730364	0.793347	0.857271	0.0390287	0.224981		0.463
0.526285	-0.170369	0.906533	0.856956	0.65341	0.904969	0.673641	0.862705	0.62919	0.0660891		0.736505
0.632521	0.539027	0.885167	0.335828	0.576231	0.931793	0.976527	0.799387	0.188221	0.601811		0.453291
0.703611	0.598653	0.560165	0.948735	0.93341	0.847362	-0.101715	0.939644	0.776002	0.373905		0.450843
0.172457	0.460926	0.635986	0.1469	0.810174	0.648086	0.324881	-0.117765	0.508677	0.467443		0.472759
0.743115	0.575569	0.746384	0.279557	0.908869	0.855795	0.685878	0.608875	0.716488	-0.0466618		0.61989
0.893596	0.868439	0.942536	0.971143	0.359324	0.0805911	0.373662	0.553277	0.0380876	0.144042		0.63314
0.613393	0.471526	0.667529	0.378547	0.422072	0.819741	0.725518	0.336409	0.803101	0.161313		0.826536
0.873284	0.963057	0.171702	0.699985	-0.0516652	0.0436112	0.855391	0.894582	0.749881	0.467378		0.259183
0.796887	0.784216	0.543402	0.526829	0.74156	0.608996	0.943641	0.721883	0.776638	0.180464		0.0617224
0.450966	0.724938	0.408129	0.257293	0.667429	0.0163617	0.571673	0.375734	0.515607	0.230173		0.049694
0.861243	0.646304	0.516132	0.499357	0.841582	0.717167	0.332641	0.321657	0.641042	0.792529		0.615776
0.62696	0.861076	0.902442	0.0970565	0.570812	0.969693	0.426035	0.0976453	0.583904	0.391923		0.4629
0.522141	0.47464	0.239865	0.2848	0.802831	0.508771	-0.225948	0.425991	0.383287	0.0661063		0.45077
0.689252	0.345662	0.601227	0.435247	0.705325	0.431002	0.267062	0.244886	-0.0215022	0.525764		0.344051
0.585326	0.88901	0.83636	0.866745	0.633542	0.589196	0.95461	0.946929	-0.0430663	-0.0571899		0.640096
0.171659	0.68957	0.314573	-0.0282875	0.548527	0.242213	0.662399	0.906845	0.041805	0.849682		0.333695
0.554996	0.815975	-0.113235	0.0633095	0.547532	0.092903	0.616772	0.712735	0.0727441	0.506629		0.480892
0.714736	0.643397	0.419774	0.568488	0.747926	0.444719	0.503163	0.594682	0.679452	0.551623		0.443207
0.549663	0.502784	0.900154	0.821979	0.299027	0.541782	0.780473	0.712434	0.542105	0.262791		0.619491
0.00582793	0.240934	0.837245	0.940895	0.012943	0.268517	0.869669	0.877098	0.0906701	0.143294		0.451344
0.684593	0.740617	0.257885	0.530207	0.715607	0.554274	0.925845	0.920635	0.929379	0.562677		0.0270309
0.782545	0.209261	0.667005	0.829822	0.696118	0.376953	0.465843	0.693405	0.599461	0.119378		0.684712
0.61225	0.919674	0.777127	0.3237	0.32397	0.748936	0.389026	0.886839	0.543181	0.462345		0.471321
0.366028	0.444854	0.496346	0.149259	-0.00299799	0.0773839	0.721645	0.699112	0.327202	-0.0993219		0.690621
0.258585	0.167225	0.880792	-0.106198	0.693352	0.225225	0.305356	0.38087	0.142711	-0.283129		0.531681
0.660562	0.513613	0.395769	0.67822	0.930786	0.486285	0.667081	0.369226	0.649266	0.22468		0.128889
0.744742	0.86823	0.79402	0.523645	0.892512	0.707389	0.638443	0.382988	0.558908	0.477796		0.0708707
0.510187	0.68058	0.537933	0.22306	-0.106063	-0.143482	0.916064	0.44901	0.443179	-0.282135		0.379425
0.288811	0.218244	0.725879	0.670333	0.861193	0.637692	0.849086	0.487209	0.707878	0.169451		0.694646
0.263003	0.343784	0.939584	0.699299	0.794245	0.631624	0.87365	0.884746	0.197724	0.0753423		0.240612
0.564746	0.684357	0.726313	0.286775	0	0.0931078	0.62918	0.884137	0.708711	-0.223097		0.800268
0.564141	0.505911	0.66742	0.800247	0.833992	0.620749	0.762551	0.520429	0.354566	0.0925656		0.502188
0.656633	0.479492	0.710789	0.94452	0.962646	0.978425	0.519708	-0.175278	0.66077	0.291569		0.135552
0.389895	0.660504	0.838053	0.25393	0.79934	0.564138	0.845646	0.355649	0.808178	0.300051		0.535809
0.80278	0.769848	0.454328	0.567935	0.49932	0.198313	0.67735	-0.121077	-0.0591689	0.112189		0.189669
0.167072	0.616433	0.921983	0.669489	0.698797	0.763165	0.0773789	0.751449	-0.232429	0.666296		0.00490942
0.953308	0.984775	0.024128	0.184855	0.914387	0.904153	0.318499	0.429808	0.805173	0.663509		0.0506336
0.830054	0.789648	0.557045	0.757794	0.57568	0.864507	0.707621	0.65106	0.445346	0.255805		0.533653
0.740601	0.877079	0.661682	0.707883	0.285765	0.0827851	0.412143	0.449381	0.719705	0.77153		0.268237
0.701975	0.167088	0.812386	0.494914	0.957173	0.949234	0.867815	0.948986	0.280213	0.623687		0.644893
0.576372	0.566313	0.472701	0.177651	0.372949	0.121724	0.530378	0.498573	0.550487	0.411339		0.24129
0.384018	0.737859	0.0370407	0.228992	0.433567	0.688915	0.676025	0.49715	0.442178	0.273961		0.389799
0.53	0.868885	0.341706	0.513189	0.782765	0.452074	0.934171	0.811226	0.321639	0.246805		0.225534
0.831489	0.905288	0.768021	0.923398	0.810729	0.854746	0.825233	0.851694	0.253904	0.776944		0.136872
0.635945	0.381521	0.71515	0.522389	0.587394	0.569448	0.884396	0.730062	-0.00187849	0.537839		0.489802
0.498605	0.531209	0.641937	0.649293	0.779517	0.500899	0.231183	0.757331	0.350049	-0.193177		0.175931
0.722743	0.268471	0.833102	0.697535	0.724447	0.778814	0.582053	0.742212	-0.00277877	0.212955		0.198905
0.887927	0.914173	0.396913	0.0577148	0.264794	0.849059	0.257278	0.0836605	0.165714	0.0569691		0.793505
0.923826	0.876195	0.6228	0.534658	0.340212	-0.26808	0.11581	-0.0984249	0.116317	-0.0076957		0.492387
0.939595	0.882371	0.15766	0.356291	0.971626	0.456624	0.0256507	0.266839	0.88622	0.560016		0.741788
0.965502	0.792655	0.836712	0.853972	0.441884	0.334544	0.747906	0.710713	0.183725	0.870396		0.490749
0.792319	0.466601	0.719644	0.740137	0.705589	0.910851	0.747469	0.900809	0.107383	-0.0542908		0.474501
0.187585	0.0619751	0.757645	0.933514	-0.0246682	0.71176	0.0944068	0.276712	0.669343	0.288455		0.872361
0.666547	0.533882	-0.0482459	0.149777	0.558095	0.518001	0.702695	0.730921	0.271956	0.0469546		0.645091
0.867658	0.86587	0.798688	0.8713	-0.213224	0.803574	0.801387	0.729743	0.216826	0.455382		0.400571
0.626163	0.0728134	0.899719	0.580006	-0.123094	-0.219728	0.799703	0.868304	0.484262	-0.211625		0.69143
0.670698	0.647298	0.822574	0.694674	0.437963	0.706286	0.570807	0.256696	0.109457	0.166824		0.262744
0.847397	0.334366	0.264925	0.178394	0.184102	-0.0246672	0.875377	0.665208	0.0664347	0.248929		0.751275
0.226812	0.00123961	0.717617	0.786132	0.906123	0.272234	0.325617	0.916627	0.237963	0.633917		0.738327
0.69683	0.51449	0.919087	0.765563	0.73909	0.0959479	0.750989	0.399098	0.569616	0.679809		0.668782
0.113941	0.234261	0.803319	0.932675	0.858421	0.367343	0.964544	0.769254	0.672775	0.867748		0.390934
0.537125	0.454589	0.824881	0.188559	0.72854	0.861872	0.312792	0.812801	0.172885	-0.166338		0.862146
0.595476	-0.0195836	0.801225	0.621511	0.800736	-0.0649741	-0.0440306	-0.11245	-0.187873	0.624063		0.254253
0.919286	0.741842	-0.164916	-0.0364214	0.231721	0.426318	0.290898	0.0962965	-0.0212904	0.0136642		0.677822
0.109847	0.548121	0.295707	-0.0992393	0.814215	0.685264	0.688949	0.810265	0.161091	0.667626		0.362134
0.512909	0.86833	0.341467	0.352311	0.123589	0.938047	0.956293	0.81498	0.150856	0.388698		0.625624
0.418578	0.917884	0.863236	0.70426	-0.144246	0.273201	-0.354909	-0.0130949	0.276229	0.496854		0.595106
0.491065	0.0878391	0.767791	0.904214	0.788631	0.555765	0.227737	0.895814	0.273608	0.448882		0.402317
0.452388	0.504897	0.276822	0.412192	0.515617	0.662593	0.952551	0.947614	0.0878507	0.344107		0.561819
0.58099	0.498717	0.492446	0.535511	0.760595	0.705127	0.736602	0.900142	0.28857	0.416741		0.507204
0.523157	0.399676	0.790102	0.918093	0.742657	0.957633	0.808675	0.231522	0.496503	0.387374		0.161983
0.929041	0.740136	-0.0309139	0.675829	0.889074	0.363143	-0.0433232	-0.030732	0.543185	0.855511		0.260875
0.961565	0.790824	0.930001	0.525183	0.761356	0.465548	0.855135	0.584797	0.718518	-0.0119637		0.190665
0.686349	0.65348	0.7842	0.941501	0.88665	0.48098	0.880451	-0.065422	0.584252	-0.235447		0.0941858
0.846293	0.863988	0.627118	0.367797	0.52393	0.15927	0.0447718	0.37455	-0.18193	0.829756		0.524145
0.82315	0.823511	0.133497	-0.174845	0.975875	0.687102	0.577703	0.526467	0.613973	0.221953		0.652547
0.221501	0.929614	0.70954	-0.00294531	0.814193	0.880287	0.232933	-0.236062	0.676309	-0.0788394		0.267197
0.187118	0.263245	0.385517	0.168238	0.871808	0.812812	0.905804	0.94808	0.14302	0.498766		0.376077
0.933601	0.895338	0.402831	-0.00166017	0.600202	0.716878	0.120235	0.600201	0.19386	-0.156639		0.194372
0.589151	0.641479	0.407073	0.46708	0.447595	-0.31377	0.874996	0.955514	0.194635	0.762208		0.154546
0.553159	0.721313	0.106677	0.127881	0.654265	0.757475	0.780153	0.659473	0.773453	0.293731		0.187277
0.212189	0.407062	0.0955522	-0.0209552	0.632381	0.17931	0.379605	0.557498	0.225189	0.590608		0.108092
0.700693	0.798648	-0.297374	-0.295734	0.895672	0.092034	-0.0756928	0.155616	0.486016	0.402641		0.0989324
0.527299	0.284805	0.113668	0.679511	0.00651887	0.227574	0.865659	0.781581	0.557765	0.365823		0.350656
0.319495	0.55753	0.794188	0.846496	0.709209	0.232616	0.935582	0.518962	-0.304975	0.235423		0.753438
0.839699	0.726515	0.0729554	-0.238448	0.406557	0.331776	0.815315	0.597856	0.565354	-0.00232848		0.43603
0.705104	0.553833	0.387992	0.296685	0.758897	0.798054	0.643351	0.229091	0.516536	0.353344		0.283113
0.960673	0.891553	0.685068	0.9047	-0.111219	0.0657053	0.578422	0.80301	0.640487	0.440501		0.460606
0.656127	0.51026	0.75466	0.47837	0.850826	0.77571	0.476116	0.146298	0.627333	0.186066		0.581231
0.934389	0.559777	0.597207	0.555478	-0.00218327	0.0707162	0.613236	0.773737	0.031167	0.832052		0.123162
0.775416	0.498163	0.502674	0.392459	0.672229	0.622741	0.773039	0.832022	0.278549	-0.018348		0.187691
0.621379	0.71659	0.568411	0.405098	0.335023	-0.0264293	0.24817	0.716414	0.775466	0.0566151		0.4216
0.490864	0.661949	0.785985	0.578929	0.604939	0.423924	0.880416	0.783059	0.392928	0.415919		0.37496
0.582196	-0.0569537	0.140757	0.171051	0.143665	0.921663	0.720624	0.920418	0.210022	0.433193		0.70721
0.475546	0.694864	0.778931	0.892001	0.882195	0.935264	0.299268	0.789663	0.462734	0.834602		0.29824
0.128675	0.70876	0.765711	0.831214	0.546606	0.703159	0.0629386	0.810963	0.372026	0.68813		0.79318
0.23882	0.182125	0.270047	0.774401	0.524094	0.342804	0.305814	0.551198	0.233312	0.672172		0.541534
0.283887	0.349454	0.4241	0.383885	0.969232	0.957518	0.663415	0.853314	0.430226	0.237259		0.24954
0.477161	0.812219	0.164777	0.373425	0.898917	0.822785	0.859042	0.731866	0.504161	-0.000133689		0.0560675
0.732132	0.73589	0.575669	0.874637	0.434003	0.515851	0.574399	0.544214	0.515064	0.0809082		0.703963
0.264353	0.320434	0.107419	0.154753	0.840975	0.864732	-0.127834	0.792779	0.48371	0.152659		0.0623697
0.078363	0.57258	0.755129	0.343534	0.880242	0.718292	0.439091	0.976301	0.0763102	0.80392		0.71993
0.557909	0.460262	0.501451	0.274837	0.668327	0.708721	0.746498	0.871947	0.227655	0.468519		0.608733
0.877827	0.611776	0.928775	0.726407	0.846225	0.820748	0.125627	0.763786	0.459755	0.780896		0.34752
0.23126	0.340034	0.219383	0.745991	0.848541	0.41132	0.438551	0.65918	0.292877	0.65012		0.440578
0.410914	0.496265	0.404835	-0.00849672	0.205535	-0.023764	0.788494	0.856726	0.648855	0.889851		0.22278
0.831504	0.906536	0.865526	0.960141	0.626432	0.654381	-0.109821	0.77485	0.865042	0.14883		0.651301
0.0169363	0.587102	0.0581884	0.788676	0.472879	0.15411	0.526802	0.437282	0.397838	0.0174194		0.614281
0.276474	0.287053	0.333509	0.581969	0.356565	0.378259	0.810132	0.837141	0.344012	0.0366052		0.310761
0.751505	0.440243	0.490862	0.569254	0.676229	0.698268	-0.00378034	0.506154	0.1715	-0.0151192		0.173019
0.885341	0.85563	0.258325	-0.100934	0.876515	0.685254	0.202298	0.022869	0.185569	0.35835		0.494248
0.529893	0.602354	0.355829	0.576362	0.672098	0.676684	-0.281728	0.138158	0.789035	0.0367978		0.512505
0.86132	0.78015	0.907803	0.831704	0.276216	0.194052	0.952927	0.923319	-0.089916	-0.0331425		0.681667
0.713542	0.817563	0.372438	0.288968	0.970971	0.960636	0.974851	0.979384	0.382508	0.687705		0.0850938
0.507017	0.675536	0.664622	0.698473	0.802283	0.867092	0.902062	0.802514	0.119489	0.231058		0.213529
0.133239	0.246194	0.707617	0.918327	0.363561	0.428311	0.898132	0.924503	0.494185	0.678737		0.578194
0.432127	0.918072	0.515984	0.197137	-0.109818	0.496746	0.370399	0.793266	0.228407	0.401189		0.0737129
0.375754	0.778884	0.675306	0.818711	0.517969	0.173381	0.829878	0.821309	0.410537	0.648094		0.0235339
0.847712	0.719571	0.189092	0.470211	-0.0830337	0.409292	0.860608	0.877072	0.431813	0.427696		0.464761
0.725426	0.365023	0.752348	0.506117	0.388103	0.719314	0.6854	0.808391	0.148924	0.540744		0.54706
0.0199894	0.0984098	0.591343	0.436643	0.637907	0.717526	0.796687	0.91146	-0.115967	0.64142		0.168216
0.653872	0.700517	0.298567	0.693388	0.0378935	0.0551499	0.801482	0.685074	-0.0148468	0.600662		0.79808
0.702351	0.709951	0.850314	0.723709	-0.158863	0.657141	0.734746	0.425314	0.769927	0.302649		0.104708
0.344545	0.589739	0.785677	0.721048	0.742235	0.895594	0.330567	0.530732	-0.0114253	-0.0701536		0.0634905
0.335065	0.856865	0.728662	0.00746885	0.580755	0.760374	0.918435	0.945434	0.312808	0.219272		0.388307
0.708974	0.497011	0.87986	0.839817	0.757404	0.572218	-0.172601	0.164642	0.910871	-0.113347		0.0166524
0.100418	0.62995	0.0236046	0.016474	-0.165933	-0.201505	0.398899	0.0375364	0.190785	0.142495		0.233121
0.500955	0.443706	0.898861	0.857324	0.704832	0.719463	0.882964	0.838451	0.494157	0.325329		0.612238
0.779071	0.330553	0.238282	0.473412	0.521857	0.0611115	0.891481	0.8359	0.524805	0.760961		0.424785
0.874145	0.879262	0.716424	0.565708	0.830428	0.520112	-0.249984	-0.265224	0.0178002	0.546182		0.167867
0.32554	0.409149	0.808957	0.340895	0.90812	0.937579	0.366564	0.366892	0.0823342	0.291965		0.49847
0.590588	0.904635	0.657301	0.410472	0.726948	0.903429	-0.243651	0.648277	0.576588	0.62845		0.64791
0.631097	0.811018	0.890771	0.873561	0.217481	0.109886	0.94599	-0.26983	0.227721	0.3777		0.443671
0.60906	0.729172	0.341941	0.242497	0.133383	0.0916337	0.698706	0.768987	0.857367	0.55253		0.441451
0.835301	0.828717	0.600549	0.874111	0.425666	0.40991	0.86469	0.457673	0.568273	0.155888		0.643111
0.677536	0.922417	0.709929	0.764728	0.642156	0.713709	0.408213	0.803228	0.401553	0.728522		0.606118
0.065392	-0.235352	0.169444	-0.041736	0.954743	0.868803	0.531612	0.373586	0.427193	0.757883		0.772435
0.419573	0.613763	0.429068	0.0926774	0.401412	0.815881	0.301139	0.238967	0.0665282	0.808473		0.0946286
0.557238	0.516478	0.512986	0.2161	0.443677	0.797657	0.822075	0.959396	0.601948	0.360695		0.394633
0.935204	0.534895	0.660333	0.818837	0.955656	0.881827	0.847882	0.323902	0.675022	0.52447		0.104334
0.866981	0.634555	0.946322	0.836362	0.884772	0.890746	0.880489	0.721947	0.189809	0.689329		0.133103
0.884436	0.382954	0.781587	0.803739	0.842229	0.606818	0.898001	0.626678	0.77629	0.674962		0.494179
0.714519	0.356807	0.370414	0.815151	0.582028	-0.0316206	0.350516	0.573293	0.545937	0.57184		0.584813
0.743415	0.846699	0.659768	0.328996	0.284958	0.952354	0.349569	0.522863	0.790432	4.23171e-05		0.620394
0.766408	0.717946	0.925717	0.346961	0.424579	0.131805	0.937368	0.571828	0.662628	0.539778		0.44742
0.352404	0.278692	0.723929	0.838741	0.592905	0.879384	0.286722	-0.188772	0.465747	0.815467		0.46779
0.764068	0.725314	0.293676	0.820952	0.19764	0.0413827	0.787259	0.579103	0.54356	0.650019		0.346622
0.408178	0.230692	0.65134	0.426164	0.665683	0.952232	0.638768	0.863616	-0.0668253	0.0520459		0.340774
0.259361	0.525618	0.736877	0.664105	0.906524	0.867822	0.556263	0.527659	0.335842	0.395505		0.538116
0.653051	0.777642	0.782529	0.7426	0.105687	-0.127388	0.760398	0.705346	0.561407	0.276757		0.140334
0.390196	0.629731	0.882981	0.22676	0.598567	0.718295	0.284732	0.314417	0.703899	0.5818		0.299688
0.737412	0.880523	0.899599	0.703586	0.713153	0.75167	0.621245	0.89481	0.764263	0.519378		0.645985
0.381486	0.598234	0.63099	0.385491	0.046265	0.860738	0.584854	0.893656	0.913746	0.70733		0.52426
0.97458	0.728489	0.499538	0.372423	0.953263	0.592318	0.918942	0.957106	0.75994	-0.163661		0.398612
0.891671	0.588887	0.786979	0.903739	0.739519	0.463285	-0.00127554	0.00968521	0.514837	0.32857		0.794178
0.573703	0.344593	0.144237	0.283982	0.921786	0.787598	0.525783	-0.199711	0.550491	0.202223		0.381011
0.343225	0.597164	0.460111	0.863549	0.846053	0.486619	0.781134	0.948417	0.677717	0.477783		0.289231
0.520492	0.140847	0.764208	0.39714	0.759408	0.812513	0.682796	0.699416	0.632875	0.840394		0.299866
0.704634	0.155377	0.685676	0.66618	0.824039	0.93258	0.769791	0.720246	0.0999957	0.0253092		0.32889
0.544614	0.864392	-0.133915	0.329821	0.518005	0.583034	0.120272	0.419581	0.739535	0.528329		0.424656
-0.19242	0.537444	0.430028	0.801679	0.148082	0.650746	0.563343	0.492139	0.508909	0.355319		0.168315
0.644302	0.771817	0.5861	0.761928	0.523805	0.547898	0.689329	0.59388	0.918999	-0.0130281		0.712247
0.740052	0.852202	0.869026	0.801116	0.887122	0.727536	0.87216	0.90199	0.556061	0.040834		0.652344
0.636437	0.541194	0.95254	0.88473	0.836105	0.587746	-0.150323	0.364809	-0.0166292	0.735413		0.00491872
0.530974	0.595855	0.0716439	-0.0489586	0.574642	-0.0947825	0.811162	0.755915	-0.0414731	0.188417		0.636842
0.650221	0.412323	0.386499	0.24601	0.667693	0.272294	0.193396	0.262558	0.707333	0.278301		0.49071
0.62133	0.486479	0.832132	0.182283	0.269464	0.0505563	0.752848	0.811781	0.659707	0.611445		0.297635
0.314911	0.49047	0.106165	0.117519	0.799089	0.951988	0.77801	0.736427	0.389013	0.293155		0.0717567
0.677265	0.501929	0.32449	0.187157	0.889498	0.887276	-0.18386	0.64661	0.371138	0.485862		0.542188
0.686937	0.718333	0.78884	0.314616	0.551172	0.468147	0.784719	0.490046	0.472466	0.178956		0.486439
0.655141	0.263164	0.860615	0.396484	0.404326	0.645248	0.470999	0.564223	0.353606	0.439279		0.661941
0.745814	0.718958	0.574921	0.426524	0.495506	0.355388	0.381829	0.678731	0.407613	0.639621		0.050636
0.243346	0.759426	0.0890074	-0.198441	0.73093	0.524786	0.48861	0.784345	0.10446	-0.171984		0.695523
0.790107	0.894769	0.582607	0.467187	0.68983	0.75542	0.925093	0.861423	0.729317	0.601667		0.620472
0.662312	0.885017	0.89816	0.928293	0.793336	0.124014	0.87374	0.757628	0.231212	0.00138795		0.497558
-0.325574	0.636746	0.679624	0.610196	0.654318	0.406494	-0.0679627	0.437382	0.38601	0.100877		0.624912
0.854278	0.478511	0.711353	0.644194	0.974663	0.618676	0.344143	0.489329	0.333717	-0.19425		0.432073
0.652243	0.686814	-0.00101418	-0.165347	0.775673	0.822609	0.75491	0.857751	-0.28658	0.616237		0.338175
0.788563	0.805814	0.0836928	-0.160918	0.595846	0.423182	0.60231	0.220657	0.319887	0.452099		0.665381
0.669577	0.176294	0.393303	0.57691	0.822764	0.57567	0.0697901	0.021051	0.659118	0.750235		0.193923
0.465003	0.605039	0.367784	0.918956	0.188498	0.518636	0.609293	0.213677	0.75193	0.504487		0.761881
0.307278	0.447846	0.511974	0.677343	0.678469	0.567252	0.740625	0.780484	0.69141	0.627124		0.101225
0.700426	0.459705	0.635324	0.00427468	0.962135	0.313381	0.744914	0.921567	0.948276	0.879464		0.125398
0.95641	0.827292	0.701488	0.708709	0.517897	0.709531	0.68763	0.788521	0.569378	0.683878		0.181824
0.403928	0.696214	0.65424	0.876476	0.486292	0.604394	0.705729	0.735176	0.659992	0.125098		0.271723
0.782662	0.425297	0.198816	0.643741	0.370239	-0.0607266	0.602925	0.458892	-0.0197004	0.13348		0.0859591
0.534237	0.760409	0.657388	0.0845253	0.44893	0.522039	-0.0692602	0.682131	0.532719	0.0786623		0.184301
0.742091	0.55694	0.696515	0.67576	0.930386	0.80643	-0.351262	0.287592	0.542167	0.668399		0.673038
0.463375	0.696248	0.503114	0.48002	0.757624	0.729415	0.596705	0.872376	0.513779	0.605409		0.533233
0.255376	0.596373	0.481274	0.583326	0.72501	0.131475	0.359229	0.36101	0.535228	0.47899		0.3758
0.692219	0.522932	0.89978	0.715334	0.423142	0.733707	0.714355	0.947873	0.453991	0.446817		0.158752
0.761169	0.502431	0.685683	0.891781	-0.172048	0.214048	0.800084	0.700023	0.552084	0.823334		0.587111
0.474049	0.066009	0.598492	0.00905834	-0.0205916	0.233533	0.71365	0.275107	0.519418	0.0707532		0.449092
0.698165	0.850424	0.22896	0.791366	0.913019	0.576359	0.0736906	0.583279	0.315394	-0.0734431		0.736623
0.178396	0.645005	0.766638	0.708291	0.586523	0.837684	0.751091	0.852979	0.328896	0.547252		0.25198
0.441801	0.29769	0.746599	0.122644	0.515077	0.456875	0.287854	0.335885	0.428553	0.220025		0.272451
0.588968	0.78588	-0.111221	-0.0634137	0.343267	0.823296	0.742358	0.441519	0.421013	0.453335		0.547117
0.888958	0.789754	0.254732	0.012245	0.417241	0.301956	0.0630694	0.709624	-0.00565382	0.420896		0.348798
0.126692	0.512394	0.46035	0.560706	0.530137	0.310575	0.465828	0.399204	0.658447	0.404324		0.184167
0.711203	0.56258	0.753803	0.585213	0.524399	-0.0163601	0.469388	0.501799	0.0660944	-0.0304618		0.305842
0.816188	0.656119	0.872855	0.774127	0.918425	0.868754	0.941404	0.806599	0.621062	0.483036		0.238798
0.372584	0.656459	0.745623	0.0505925	0.602568	0.693477	-0.126453	-0.108704	0.113518	0.430628		0.43412
0.667673	0.432577	0.494686	0.647824	0.783403	0.559163	0.610556	0.50662	0.639703	0.693738		0.591693
0.641057	0.689871	0.693702	0.302036	0.726898	0.871826	0.730388	0.540431	0.504302	0.631092		0.303473
0.884022	0.645152	0.821495	0.65283	0.251949	0.299432	0.760916	0.473389	0.460344	0.36443		0.706222
0.534587	0.224986	0.600723	0.223918	-0.0092078	0.52598	0.387927	0.360281	0.471168	0.339495		0.27768
0.844145	0.632573	0.437163	0.700832	0.936617	0.439649	0.815876	0.147287	0.550513	0.930835		0.0915433
0.390793	0.571202	0.803233	0.422662	0.842932	-0.0304381	0.908767	0.859936	0.793603	0.097373		0.751057
0.453528	0.61398	0.397051	0.512349	0.754757	0.602796	0.544686	0.767783	0.281652	0.375708		0.478944
0.645982	0.817916	0.654644	0.78894	0.859584	0.926538	0.483637	0.35751	0.571863	0.543839		0.317116
0.74329	0.731335	0.529471	0.558664	0.785338	0.731665	0.518521	0.484075	0.0211496	0.895329		0.0304837
0.600252	0.268311	0.773324	0.875174	0.734689	0.897562	0.919505	0.911594	0.532599	0.352278		0.41106
0.610763	0.316924	0.570668	0.118593	0.161452	0.608358	0.467722	0.447962	0.267479	-0.0681985		0.316844
0.277549	0.170209	0.0228057	0.783109	0.643032	0.741923	0.470341	0.237598	0.351657	0.087309		0.740769
0.537486	0.540914	0.649409	0.736401	0.71911	0.65867	0.759265	0.914968	0.641042	0.618607		0.380409
-0.0950108	0.723169	0.327529	0.179884	0.938872	0.497016	0.464914	0.536714	0.565318	0.203999		0.129052
0.181322	0.691105	-0.0576216	0.227149	0.407612	0.724599	0.87863	0.829493	0.632942	-0.0384752		0.223728
0.369257	0.635451	0.864978	0.800749	0.878042	0.527436	0.66539	0.833087	0.513728	0.409124		0.381221
0.676718	0.357692	0.593229	0.761582	0.721325	0.282282	0.689243	0.288389	0.122963	0.788768		0.243998
0.253271	0.553106	0.467742	0.317407	0.143318	0.0498727	-0.165804	0.692274	-0.256431	-0.0392234		0.0708953
0.887923	0.612156	-0.1616	-0.184392	0.86053	0.951894	0.124067	0.525093	0.178756	0.547795		0.452546
0.781194	0.939689	0.257658	0.389808	0.370874	0.216633	0.274971	0.11799	0.15316	0.462687		0.20354
-0.289611	-0.130548	0.176921	0.0700318	0.534858	0.552262	0.801892	0.786534	0.212919	0.053123		0.462372
0.537118	0.585417	0.226648	0.472721	0.901202	0.917769	0.59212	0.632788	-0.075814	0.476566		0.065033
0.524916	0.25368	0.859622	0.820704	0.715046	0.891463	0.879837	0.483534	0.488148	0.625128		0.647971
0.11924	0.303949	0.715361	0.87008	0.0568633	0.161876	0.451782	0.887483	-0.219739	0.289836		0.0651944
-0.21682	0.471121	-0.201836	0.414526	0.268329	0.590328	0.688313	0.572958	0	0.520922		0.193375
0.624791	0.903354	0	1	0.719009	0.613897	0.641599	0.811053	0.538773	0.561335		0.534124
0.556652	0.284743	0.578516	0.418065	0.923592	0.773268	0.416286	0.320103	-0.0925489	0.2589		0.541035
0.804039	0.544552	0.944476	0.835898	0.494305	0.411664	0.405284	0.833842	0.305702	0.435171		0.897099
0.61558	0.65118	0.141747	-0.269503	0.847215	0.799253	0.548265	0.743657	0.370058	0.41722		0.639216
0.21003	0.359648	0.309824	0.130765	0.5187	0.673853	-0.0642805	0.403339	0.527703	0.12802		0.665011
0.217497	0.375525	0.634521	0.277566	0.280371	0.387111	0.595895	0.18745	0.802751	0.798663		0.845932
0.620578	0.502129	0.139677	0.231078	0.487166	0.869055	0.632066	0.600155	0.654943	0.774558		0.921545
0.618709	0.760846	0.725324	0.921468	0.504345	0.306507	0.615898	0.873921	0.0177065	-0.036454		0.550639
0.441922	0.319417	0.874382	0.452593	0.764369	0.62675	0.69246	0.888763	0.358605	0.596904		0.898716
0.906653	0.842191	-0.118962	0.0036214	0.718777	0.677673	0.965122	0.707727	0.932948	-0.00731617		0.0576591
0.863959	0.671855	0.929602	0.588339	0.655805	0.203995	0.646232	0.558663	0.388513	0.709333		0.740619
0.501891	0.695072	0.268629	0.383088	0.878401	0.736375	0.810623	0.928001	0.490596	0.612791		0.174697
0.632638	0.694706	0.178626	-0.013249	0.63431	0.674114	0.83613	0.483091	0.109166	0.347149		0.807838
0.934589	0.608241	0.70294	0.948493	0.803378	0.646815	0.777382	0.541248	0.678987	-0.00130841		0.62294
0.167677	0.369937	0.65133	0.172388	0.696063	0.674137	0.746489	0.640119	0.485531	0.347098		0.804551
0.441645	0.637666	0.776138	0.748321	0.824107	0.592133	0.721601	0.63261	0.104918	0.547373		0.00462296
0.553029	-0.0679704	-0.179558	0.0365105	0.520768	0.0753265	-0.09875	0.308031	0.228908	0.297835		0.433163
0.582151	0.742534	0.85642	0.87794	0.852302	0.687439	0.578645	0.413925	0.0217453	0.474883		0.42009
0.471638	0.514446	-0.0625354	0.66777	0.428654	-0.149133	0.265832	0.810289	0.0264554	0.796309		0.621628
0.256707	0.837591	0.873482	0.967956	0.147393	-0.131486	0.533708	0.703347	0.173815	0.373983		0.151918
0.842916	0.767247	0.287158	0.850356	0.604917	0.785023	0.348613	0.754095	0.672358	0.407448		0.347226
0.547626	0.607332	0.693324	0.334111	0.707178	0.674534	0.0620867	0.0603838	0.729671	0.522777		0.990383
-0.142992	0.682869	0	0.297509	0.917931	0.923129	0.971303	0.804483	0.686966	0.563683		0.600723
-0.0304449	-0.12005	0.435694	0.0380222	0.901433	0.723031	0.589715	0.56779	0.672508	0.724981		0.747923
0.969921	0.973982	0.65907	0.422202	0.560538	0.677296	0.404544	0.14816	0.798604	0.601223		0.832894
0.448804	-0.28794	0.311576	0.579347	0.614944	0.0321052	0.359708	0.413207	0.050273	0.087384		0.715837
0.226906	-0.0149662	0.927112	0.791102	0.43868	0.499779	0.543274	0.607243	-0.242736	0.473965		0.812317
0.925559	0.653977	0.274899	0.697466	0.692004	0.571863	-0.0957769	-0.117219	0.519991	0.333259		0.485057
0.917581	0.529452	0.66721	0.512797	0.346532	0.616383	0.326789	0.834673	0.632008	0.125582		0.432815
0.777258	0.669921	0.755452	0.396746	0.261393	0.376515	0.449084	0.677481	0.471714	-0.00244392		0.508709
-0.0994801	0.633688	-0.0538497	0.528233	0.388673	0.128657	0.697253	-0.0989605	0.0955111	0.56928		0.699674
0.740631	0.940124	0.313215	0.166298	0.685986	0.502437	0.742807	0.652313	0.375522	0.490247		0.675255
0.90487	0.93742	0.502893	-0.0278428	0.472431	0.596324	0.87075	0.695718	0.643917	0.474909		0.67874
0.686808	0.457481	0.269712	0.513193	0.282856	0.568758	0.123455	0.528863	0.184662	0.173526		0.841957
-0.145381	-0.0340606	0.895119	0.850701	0.480057	0.390763	0.860223	0.152029	-0.0216235	0.0635094		0.556314
-0.0552762	-0.160725	-0.116991	-0.100383	0.488312	0.388822	0.355603	0.916607	0.396435	0.665702		0.805366
0.381771	0.803392	1	-0.0753382	0.793549	0.714374	0.133447	0.419542	0.0145486	0.833844		0.0297852
0.867766	0.918042	-0.000264361	0.049147	0.673775	0.585871	0.386129	0.838644	0.436952	0.698216		0.367654
0.827618	0.260884	-0.0120097	-0.260574	0.479883	0.671773	0.677033	0.58844	0.0112222	0.332495		0.100846
0.510998	0.862719	0.0498746	-0.0454336	0.782766	-0.0367392	0.809906	0.888828	0.8987	0.650931		0.850203
0.721537	0.802801	0.231408	0	0.39936	0.85165	0.747564	0.240504	0.318755	0.574678		0.461346
0.61705	0.84499	0.653753	0.676784	0.255442	0.393902	0.553155	0.449482	0.809921	0.158645		0.818741
0.546513	-0.151052	0.644451	0.762899	0.308741	0.240262	0.618542	0.345141	0.624743	0.530183		0.298383
0.832795	0.983697	0.876998	0.415408	0.6011	0.809179	0.446844	0.478346	0.195813	0.608528		0.873602
0.00238605	0.538738	0.341902	0.564353	0.302147	0.610519	0.668702	0.683837	0.307882	-0.0374984		0.500271
0.680739	0.56287	0.145381	0.0273975	-0.033098	0.182787	0.507525	0.236947	0.919952	0.480217		0.198567
0.809392	0.800101	0.00278283	0.969902	0.546987	0.738347	0.784679	0.952868	0.524768	0.148602		0.878567
0.735292	0.56841	0.358214	0.413073	0.188666	0.436908	0.486916	0.098311	0.932137	0.746999		0.805171
0.785719	0.89731	-0.234867	0.856832	0.823727	0.630699	0.571001	0.675412	-0.166601	0.614354		0.190488
0.0605905	-0.0200028	0.452805	0.771789	0.84537	0.650753	0.444399	0.268623	0.23045	0.435103		0.752979
0.0950856	-0.314952	0.437087	0.555097	0.67421	0.498503	0.41695	0.648699	0.467853	0.335732		0.43859
0.517665	0.925588	0.48877	0.356224	0.360513	-0.14598	0.470875	0.555884	0.479592	0.909889		0.955693
0.481317	0.32426	0.559306	0.758683	0.503182	0.352626	0.833735	0.902329	0.40701	0.427252		0.52099
0.838381	0.892862	0.416041	0.901133	0.887489	0.879134	0.502383	0.571087	0.199479	0.659944		0.605229
0.417273	0.241269	0.695561	0.831792	0.736949	0.707007	0.527495	0.566697	0.777248	0.706874		0.586122
0.856451	0.887531	0.712372	0.982585	0.625791	0.493282	0.709397	0.922915	0.679561	0.673097		0.66187
0.537024	-0.21629	0.731288	0.371512	0.75765	0.930233	0.299395	0.700788	0.318152	0.60687		0.0703598
0.605496	0.311605	0.574284	-0.114283	0.815647	0.216591	0.735467	0.708274	0.589804	0.698412		0.742699
0.560449	0.848741	0.869067	0.514705	0.375973	0.345263	0.427107	0.487014	0.37234	0.754091		0.734015
0.193839	-0.115164	0.366791	0.879674	0.176979	0.598598	0.697566	0.189534	0.343422	0.253879		0.864879
0.730698	0.692527	0.753804	0.334523	0.116126	0.407272	0.448667	0.549897	0.607953	0.422354		0.222321
0.127934	-0.0437709	0.828106	0.810682	0.446837	0.478387	0.708107	0.386299	0.802728	0.24489		0.830438
0.660399	0.662697	0.905196	0.875734	0.551703	0.742057	-0.148137	0.26386	0.84658	0.323659		0.298379
0.886617	0.567438	0.866943	0.81688	0.398236	0.519191	0.814515	0.596811	0.688611	0.381569		0.702073
0.475315	0.135404	0.415732	0.497005	0.872165	0.845632	0.75898	0.921384	0.71876	0.46492		0.841364
0.849669	0.527984	0.839765	0.458665	0.902524	0.814461	0.642388	0.877873	0.577936	-0.0487454		0.546967
0.396164	-0.0044413	0.643443	0.703196	0.44189	0.457784	0.704239	0.160157	0.924355	0.302144		0.334115
0.264598	0.561552	0.111901	-0.290624	0.326705	0.519164	0.284966	0.475599	0.284426	0.56364		0.697425
-0.0178781	0.813216	0.884736	0.773293	0.847654	0.872481	0.652933	0.430976	0.591804	0.425788		0.753502
0.5336	0.73901	0.00610287	0.838596	0.538146	0.366315	0.864203	0.724432	0.616599	0.377257		0.692426
0.89862	0.492176	0.219446	0.0666883	0.845602	0.225729	0.709003	-0.0483092	0.370819	0.36544		0.813759
0.56562	0.633729	0.595422	0.0600035	0.71488	0.472267	0.408747	0.0876783	0.10027	0.621725		0.910688
0.522652	0.828994	0.222825	-0.125092	0.80275	0.659245	0.716815	0.767237	0.589063	0.705442		0.485996
0.377463	0.301638	0.474437	0.483774	0.607005	0.811174	0.849126	0.780276	0.846587	0.456132		0.862414
0.823628	0.855925	0.835379	0.148355	0.423393	0.133306	0.681752	0.375723	0.586836	0.757239		0.62761
0.526598	0.173896	-0.0788761	0.200687	0.720001	0.841057	0.51765	0.392908	0.502332	0.134596		0.235526
0.258362	0.712817	0.105176	0.322326	0.702212	0.593322	0.665396	0.797364	0.0476652	0.544035		0.191977
0.296021	0.437498	-0.0649723	-0.053079	0.213343	0.543369	0.789273	0.679111	0.254091	0.514617		0.395954
0.415665	0.748511	0.959439	0.83856	0.655348	0.60384	0.708092	0.803094	0.848091	0.511433		0.403521
0.927273	0.992753	0.575783	0.71847	-0.0546381	0.123351	0.899816	-0.0231358	0.894	0.324516
0.473374	0.358235	0.503286	0.106461	0.574944	0.498117	0.606947	0.747838	0.566817	0.706476
0.417353	0.928122	0.0394124	0.761547	0.658821	0.855569	0.576943	0.698325	0.568377	0.353306
0.797323	0.719781	0.602473	0.499671	0.289192	0.325619	0.305397	0.304068	0.265196	0.769735
0.507818	0.748887	0.757476	0.126649	0.675881	0.668215	0.460732	0.689763	0.507627	0.279793
0.329811	0.290041	0.512861	0.321634	0.879948	0.911356	0.634093	0.474836	0.64301	0.567516
0.876624	0.0247138	0.894901	0.840293	0.490379	0.867461	0.495449	0.772913	0.47623	0.289331
0.380619	0.485071	0.828728	-0.174671	0.413889	0.364542	0.310547	0.578822	0.37767	0.509647
0.787011	0.128871	0.495387	0.55716	0.694533	0.275276	0.786456	0.655856	0.240861	0.446387
0.628276	-0.0653679	0.736933	0.37248	0.497218	0.52257	0.576523	0.641535	0.345254	0.572106
0.794431	0.750674	0.536789	0.408977	0.170465	0.700857	0.315738	0.675754	0.333773	0.42477
0.585519	0.419871	0.656301	0.0499767	0.496189	0.33977	0.556444	0.490214	0.0307409	0.322467
0.734369	0.611656	0.719583	-0.180616	0.682945	0.619997	0.148508	-0.156284	-0.0690316	0.254454
0.679795	0.868921	0.874879	0.566413	0.67634	0.848387	0.558827	0.302867	0.404868	0.260057
0.558786	0.696063	0.208798	0.827816	0.941265	0.89002	0.60452	0.373166	0.670234	0.53033
0.32425	0.707461	0.665734	0.536736	0.821544	0.966945	0.371514	0.408451	0.201087	0.68926
0.234839	0.490526	-0.01712	-0.0844514	0.486612	0.762155	0.708378	0.90427	0.62589	0.507919
0.439114	0.0816041	0.13498	-0.154978	0.237481	0.287221	0.501986	0	0.393624	0.473501
0.816361	0.298566	-0.139094	0.195465	0.442405	-0.161926	0.841734	0.24556	0.319057	0.132785
0.740549	0.407661	0.495116	0.862709	0.518786	0.396953	0.803812	0.236607	0.232907	0.163785
0.893858	0.697462	0.414269	0.0687821	0.642659	0.418542	0.472792	0.684924	0.242072	0.275739
0.603829	0.215227	0.879141	0.923269	0.669379	0.429936	0.319126	0.378689	-0.045475	0.795924
0.437905	0.769233	0.855067	0.9498	0.842433	0.648826	0.687892	0.602511	0.400877	0.542723
0.674385	0.755982	0.145689	0.301571	0.936354	0.71826	0.811755	0.764929	0.223909	0.396059
-0.246504	-0.131187	0.697414	0.906899	0.607623	0.641567	0.884826	0.89226	0.224167	0.570782
0.274636	0.346547	0.362778	0.0919992	0.513028	0.668938	0.879192	0.331154	0.764994	0.605554
0.846372	0.422174	0.512689	0.756317	0.359932	0.838002	0.33846	0.355462	0.800546	0.202235
0.248103	0.776236	0.696398	0.440283	0.744144	0.517748	0.8407	0.63006	0.117205	0.547725
0.572749	0.331237	-0.103397	0.248339	0.620799	-0.235007	0.701582	0.472825	0.613106	0.54146
0.897049	0.921514	0.625672	0.647587	0.322875	0.440147	0.870059	0.870769	0.604216	0.253116
0.32252	0.554241	0.734648	0.87758	0.447933	0.536971	0.652964	0.262014	-0.0336071	0.756604
0.303543	0.866019	0.328813	0.142383	0.256986	0.760405	0.39979	0.775856	0.345783	0.535135
0.717963	0.576025	0.953955	0.800803	0.206678	0.214451	0.849471	0.879433	0.671446	0.588797
0.774231	-0.190137	0.301768	0.15728	0.554572	0.331929	0.682822	0.688909	0.387193	0.637988
0.920228	0.802678	0.0577407	0.537529	0.626538	0.248614	0.898641	0.820924	0.458452	0.602952
0.862633	0.867793	0.251188	0.441871	0.893797	0.88568	0.414555	0.804979	0.207927	0.514568
0.880571	0.453212	0.729581	0.621337	0.50197	0.665372	0.583417	0.609023	0.656828	0.232668
0.229428	0.812598	0.55889	0.303406	0.236268	-0.0350154	0.621066	0.198269	0.0063796	0.746329
0.690156	0.659851	0.362242	0.610139	0.907297	0.802313	0.834755	0.484576	0.832119	0.349317
0.425404	0.576495	0.353681	-0.0555888	0.0603452	0.772929	0.658568	0.89729	0.599807	0.0392933
0.648294	0.125594	0.433909	0.389443	0.68725	0.427524	0.344677	0.269116	0.729034	0.615447
0.601146	0.628198	0.741103	0.365907	0.8388	-0.0356184	0.734812	0.286786	-0.061943	0.511037
0.860236	0.575321	0.230049	0.0452914	0.331474	-0.0635845	0.464776	0.287166	0.792248	0.511515
0.730207	0.91137	0.711248	0.316167	0.649468	0.300373	0.443632	0.389279	0.180816	0.411462
0.942122	0.936393	0.569834	0.71781	0.547585	0.186915	0.72475	0.0272252	0.748195	0.552688
0.909792	0.776477	0.899875	0.708107	0.808226	0.743426	0.766121	0.827206	0.549906	-0.0874645
0.70478	0.708563	0.882212	0.740712	0.44143	0.221698	0.607631	0.694755	0.756884	0.366805
0.581083	0.757945	0.736368	0.514147	-0.0105183	0.0457704	0.320879	0.817653	0.327137	0.105499
0.651023	0.601075	0.675364	0.315895	0.65004	0.911709	0.75821	0.653442	0.768184	0.742042
0.742156	0.70623	0.264053	0.106942	0.189418	0	0.514593	0.783765	0.444535	0.404015
0.449371	0.226475	0.626285	0.137085	-0.246593	-0.256084	0.680066	0.781824	0.427417	0.656387
0.852704	0.379042	-0.0721875	-0.278879	-0.338036	0.28741	0.30658	0.248103	0.195902	0.550865
0.909637	0.716006	0.377488	0.147937	0.0613834	0.553446	0.658253	0.796712	0.474811	-0.117984
0.625994	0.679802	0.608428	0.456344	0.662548	0.952013	0.86846	0.794471	0.370667	0.209023
0.964553	0.697746	0.198701	0.508218	0.442856	0.589576	0.687833	0.818896	0.391821	0.784971
0.772963	0.353314	0.667257	0.366769	0.731695	-0.0437495	0.948769	0.865682	0.294114	0.402698
0.802627	0.814932	0.618438	0.696509	0.454925	0.571297	-0.0306339	0.226052	0.448555	0.340786
0.173575	0.516432	0.442358	0.243584	0.169545	0.400682	0.870756	0.560725	0.424575	0.626815
0.883914	0.417321	0.472632	0.275862	0.580096	0.771822	0.710589	0.583729	0.760295	0.461554
0.45327	0.177848	0.158055	0.171786	-0.0274619	-0.0403159	-0.024771	0.0689704	0.177382	0.546827
0.331412	0.359792	0.503633	0.177954	0.206112	-0.224321	0.901418	0.760141	0.826969	0.163277
0.482552	0.728526	0.0187304	0.392167	0.705426	0.75274	-0.162528	-0.129191	0.794269	0.620001
0.868849	0.462435	0.500092	0.422541	-0.238342	-0.0048935	0.703004	0.552744	0.457048	0.198963
0.780727	0.618217	0.293451	0.0407668	0.306269	0.293981	-0.0494795	-0.0568052	0.674866	0.252559
0.0989384	0.289444	0.761174	0.411238	0.657376	0.340395	0.616042	-0.124195	-0.180406	0.924158
0.202526	0.240098	0.335389	0.556522	0.868642	0.98627	0.984789	0.885778	0.677592	-0.252356
0.648052	0.768337	0.608498	0.590036	0.621219	0.920941	0.424528	0.159296	0.717904	-0.0298988
0.157909	0.367467	0.379612	0.746923	0.925856	0.858772	0.500667	0.298249	0.467095	0.699673
0.570013	0.472194	0.739748	0.850165	0.689719	0.746786	0.69936	0.86061	-0.0636821	0.555436
0.764875	0.709406	0.23723	-0.211065	0.159943	0.794945	0.576145	0.869308	0.43163	0.661708
0.483156	0.555143	0.942828	0.854501	0.888717	0.485134	0.682988	0.639987	0.25352	0.721419
0.343413	-0.0794258	0.388522	0.0421783	0.148377	0.106462	0.50509	0.681964	-0.0216953	0.469392
0.558849	0.879255	0.0506377	0.574715	0.125145	-0.0335089	0.704985	0.7421	0.762376	0.363402
0.570808	0.636687	0.867578	0.323727	-0.109619	0.0578555	0.498505	0.056221	0.382286	0.562599
0.46732	0.396389	0.734074	0.10622	0.412069	0.156723	0.556163	0.235262	0.602999	0.370003
0.301423	0.869339	0.297927	0.426801	0.293844	0.267352	0.257654	0.616858	0.381657	0.775871
0.702147	0.690966	0.188784	0.256304	0.867902	0.30739	0.71012	0.479293	0.526596	0.758606
0.79944	0.105399	0.406388	0.0794742	0.534303	0.12722	-0.232627	0.304991	0.756458	0.705672
0.525912	0.350418	0.736704	0.352806	0.2543	0.257031	0.321523	0.808788	0.471941	0.605378
0.775406	0.377664	0.714892	0.851834	0.832118	0.436346	0.162342	0.683195	0.0370762	0.243416
0.322892	0.729081	0.0298128	0.245393	0.40472	0.0163702	0.29545	0.359349	0.0533887	0.689643
0.833616	0.340554	0.41053	0.602295	0.638788	0.43684	0.532281	0.236856	0.752635	0.2281
0.429236	0.766926	0.0842079	0.523875	0.885336	0.682503	0.110113	-0.193276	0.364914	0.768683
0.69829	0.546756	0.0219171	0.263672	0.480788	0.746691	0.275198	0.05497	0.232143	0.67168
0.88508	-0.0105349	0.797737	0.764979	0.828383	0.773659	0.0540093	0.0912278	0.788255	0.0299521
0.411796	0.0425427	0.317438	-0.0693473	0.630836	0.496897	0.316432	0.303668	0.559209	0.861486
0.899106	0.92932	0.704527	0.245075	0.873703	0.870108	0.740392	0.682746	0.78208	0.745078
0.66056	0.758368	0.374348	0.483642	0.58799	0.461438	0.773212	0.857638	0.2716	0.595882
0.833855	0.593635	0.875683	0.933378	0.8217	0.69381	0.686566	0.406841	0.843307	0.513578
0.482668	0.836484	0.670485	0.839656	0.357183	-0.183957	0.352207	0.756267	0.139435	0.0170908
0.331979	0.437485	-0.0762304	0.156569	-0.285079	-0.106205	0.861931	0.681432	0.517076	0.426508
0.261249	0.220831	0.333802	0.504603	0.712858	0.738395	0.335582	0.35993	0.229819	0.771324
0.547421	0.364084	0.526463	0.49314	0.790431	0.647031	0.135425	0.914314	0.892768	0.454145
0.790112	0.254603	0.560393	0.497246	0.36883	0.736329	0.592819	0.809914	-0.0257594	-0.00133614
0.438304	0.33557	0.930688	0.819287	0.773172	0.89622	0.686571	0.791923	0.335841	0.835906
0.509731	0.179924	0.598593	0.152249	-0.0481908	-0.0321419	0.961626	0.890694	0.465849	0.114446
0.683359	0.282058	0.417092	0.359519	0.250605	0.723479	0.699713	0.369688	0.539961	0.571687
0.0369959	0.789879	0.211285	0.181513	0.689213	0.48129	0.90556	0.237707	0.677992	0.912224
0.663942	0.401451	0.599998	0.505469	0.613914	-0.0526696	0.971884	0.930264	0.730303	0.848272
0.455256	0.760635	0.552091	0.605416	0.824429	0.0112753	0.652537	0.400886	0.649317	0.124608
0.683356	0.441169	0.7497	0.561283	0.828486	0.852479	0.732005	0.761082	0.574336	0.463237
0.509931	0.911786	0.766828	0.230219	0.706945	0.804624	0.916366	0.877944	0.750414	0.783853
-0.159791	0.387079	0.353436	0.0691208	0.803098	0.80663	0.523855	0.0926567	0.566961	0.755073
0.39685	0.775781	0.695779	0	0.612098	0.671288	0.75473	0.746795	0.259748	0.288726
0.600724	0.717452	0.500772	0.218735	0.522805	0.517235	0.264468	0.616032	0.702079	0.690764
0.836228	0.326231	0.644258	0.241652	0.436189	0.598757	0.81281	0.671837	0.772933	0.392554
0.619237	0.665674	0.377192	0.659623	0.429505	-0.210927	0.669679	0.693639	0.662135	-0.0559703
0.491994	0.684889	0.682489	0.348922	0.690706	0.813845	-0.138408	-0.354273	0.466101	0.724463
0.717484	0.612536	0.335536	0.289503	0.818717	0.795189	0.463153	0.803042	0.422845	0.440101
0.802074	0.762736	0.777648	0.428663	0.574718	0.242036	0.556864	0.61057	0.683015	0.541225
0.620465	0.406339	0.641597	0.591657	0.934563	0.979633	0.491458	0.585334	0.397822	0.587732
0.549466	0.703097	0.709884	0.225724	0.149077	0.775047	0.818937	0.0288637	0.455344	0.449563
0.409443	0.679434	0.495044	0.599267	0.305631	0.419749	0.567554	0.834837	0.527185	0.487693
0.684822	0.0258925	0.950536	0.924725	0.321319	0.192936	0.89385	0.949183	0.669218	0.449741
0.547255	0.711632	0.713626	0.372162	0.811782	0.907808	0.278199	0.529848	0.271173	0.678206
0.649244	0.513839	0.750325	0.354897	0.719312	0.648377	0.783907	0.578795	0.548421	0.597147
0.324658	0.625637	0.541981	0.321202	-0.0170057	0.0721642	0.0574593	0.0092846	0.577345	0.0561881
0.390946	0.71596	-0.0419824	0.306932	0.481347	0.620342	0.675273	0.221184	0.774528	0.454899
0.687933	0.787301	0.723729	0.634627	0.609813	0.583381	0.820911	0.500175	0.455291	0.747219
0.69398	0.417659	0.492758	0.823151	0.425147	0.688881	0.452365	0.619802	0.649726	0.669267
0.628937	0.714121	0.454327	0.564845	0.253372	0.0602757	0.769537	0.725928	0.608533	0.429615
0.658409	0.55202	0.921774	0.757666	0.734476	0.26792	0.584563	-0.0080331	0.472096	0.244783
0.857805	0.884941	0.765747	0.772544	0.529989	0.507254	0.66948	0.959831	0.468726	0.818814
0.806731	0.716338	0.775632	0.706646	0.694527	0.936206	0.963777	0.974378	0.650222	0.733942
0.469847	0.589544	0.897972	0.864427	0.203286	0.123402	0.143275	-0.247311		0.765626
				0.472209	0.057484	0.25357	0.266193		0.225767
				0.52851	-0.202396	0.574323	0.128313		0.0285962
				0.749282	0.616824	0.750178	0.362212		-0.0696992
				0.715991	0.742145	0.624854	0.0730618		0.315088
				0.469966	0.744038	0.527474	0.617952		0.894426
				-0.0613663	0.894128	0.351872	0.748322		0.736866
				0.807474	0.422854	0.798642	0.765575		0.670552
				0.798466	0.727825	0.460679	0.259435		0.444902
				0.287413	0.270595	0.0140915	0.153703		0.479612
				-0.0105797	0.037485	0.854517	0.794624		0.759259
				0.140143	-0.152367	0.0374659	-0.119876		0.901696
				0.255436	0.0886727	0.940584	0.756638		0.197834
				0.759804	-0.0411811	0.456221	0.188204		0.52495
				0.579908	0.569225	0.271563	0.479962		0.804888
				0.071923	-0.126651	0.900982	0.693183		0.441903
				0.335898	0.555147	-0.137319	0.223685		0.360644
				0.418685	0.328846	0.588312	0.454851		0.295274
				0.765704	0.626249	0.191275	0.90361		0.792454
				0.708384	0.546122	0.896395	0.920694		0.478462
				0.539649	0.558197	0.593007	0.240025		0.805672
				0.832307	0.864458	0.763727	0.718483		0.831019
				0.764563	0.812967	0.500005	0.0202241		0.288885
				0.262539	0.126264	0.0725269	0.626143		0.345036
				0.37928	0.00995457	0.687263	0.224279		-0.000776703
				0.796256	0.0370409	0.571151	0.376412		0.478088
				0.647101	0.745352	-0.0960918	0.420635		0.221379
				0.381444	0.593727	0.512338	0.529146		0.0971685
				-0.254704	0.550781	0.157909	0.636342		0.474832
				0.567932	0.514416	0.255612	0.615241		0.653277
				0.59891	0.476583	0.147671	0.727759		-0.0668118
				-0.0951614	-0.00473906	0.512069	0.758688		-0.0438549
				0.701368	-0.165762	0.713199	0.857129		0.737327
				0.882936	0.826975	0.8509	0.589833		0.650399
				0.31221	0.503913	0.368419	0.251509		0.283145
				0.192642	0.228799	0.177051	0.782785		0.720052
				0.527289	-0.115189	0.30929	0.0829308		0.549802
				0.688643	0.488947	0.324415	0.564837		0.0884804
				0.848137	0.693918	0.804897	0.475571		0.830611
				0.598391	0.732323	0.404282	0.316274		0.110812
				0.144029	-0.0553814	0.101159	-0.0184452		0.420079
				0.553087	0.703158	0.272856	0.345722		0.944526
				0.867521	0.76332	0.960735	0.362403		0.411829
				-0.0730885	0.289109	0.215916	0.206084		-0.00889993
				0.21546	0.754354	0.22142	0.907607		0.560016
				0.0652151	0.593737	0.223806	0.519226		0.264156
				0.787088	0.189261	0.610378	0.0176346		0.183308
				0.785964	0.628205	0.825593	0.702207		0.594467
				0.435913	0.351713	0.763652	0.645738		0.258829
				0.785687	0.69087	0.473548	0.514935		0.177925
				0.445303	0.273562	0.693475	0.760019		0.564308
				0.355803	0.180832	0.0710673	0.42082		0.560342
				0.169879	0.0935759	0.381334	0.306879		0.493893
				0.667198	0.277731	-0.0425938	0.29007		0.108824
				0.936057	0.893733	0.406347	0.48014		0.432195
				0.00316978	0.115217	0.541476	0.240956		0.405369
				0.338254	0.0246218	0.553021	0.123407		0.175994
				0.75213	0.582715	0.657846	0.90359		0.115885
				0.673883	0.162339	0.853218	0.494399		0.137862
				-0.0257333	0.864338	0.758795	0.571488		0.143285
				0.0239818	0.842176	0.325612	0.502238		0.52271
				0.238683	0.805074	-0.00973709	0.223849		-0.0267016
				0.487346	0.825564	0.297085	-0.0936987		0.401017
				0.752994	0.470581	0.305124	0.407649		0.284562
				0.823315	0.233281	0.419487	0.528162		0.623643
				0.68024	0.700351	0.743659	0.600565		0.0800865
				0.163285	0.10602	0.388487	0.713133		0.870147
				0.182736	-0.161675	0.934009	0.93783		0.696324
				0.806471	0.862726	0.862478	0.901888		-0.102708
				0.394198	0.289975	-0.147515	-0.166297		0.475663
				0.687208	0.531164	0.809813	0.732852		0.453055
				0.44398	-0.0186027	0.417534	0.411153		0.345496
				0.755566	0.570685	0.441306	0.301329		0.569002
				0.27489	0.0786582	0.887492	0.558158		0.766964
				0.717384	0.351484	0.811659	0.4624		0.556103
				0.958518	0.352407	0.746415	0.63249		-0.117222
				0.467845	0.503559	0.959049	0.912445		0.0675085
				0.399376	-0.185519	0.775667	0.732382		0.679609
				0.310125	0.639907	0.598067	0.932844		0.0789282
				0.543487	0.792195	0.851799	0.833063		0.203885
				0.914243	0.417791	0.421308	0.636241		0.276035
				0.779559	0.373347	0.780494	0.613308		0.257761
				-0.123395	-0.204179	0.408707	0.77166		0.530944
				0.88936	0.0503404	0.753568	0.400434		0.737159
				0.823781	0.806097	0.690699	0.476052		0.529729
				0.67577	0.756599	0.766316	0.908639		0.865397
				0.924954	0.96969	0.691282	0.910488		0.319304
				0.555746	0.248578	0.839443	0.833987		0.62409
				0.769482	0.401972	0.167405	0.293216		0.528054
				0.113451	0.264993	0.760989	0.761552		0.847724
				0.846794	0.764263	0.899388	0.609952		-0.094413
				0.50322	0.842331	0.865434	0.478408		0.517298
				0.232564	0.294931	0.837832	0.57152		0.745211
				-0.030272	0.679774	0.315464	0.239197		0.0801461
				0.779473	0.531663	0.497358	0.558438		0.518066
				0.191009	0.703076	0.476773	0.0658084		0.0471712
				0.20673	0.0999989	0.536102	0.605417		0.429632
				0.439719	-0.140454	0.358544	0.795146		0.483923
				0.410884	0.179207	0.38586	0.776756		0.778925
				0.260642	0.0617865	0.808012	0.737531		0.61699
				0.273611	0.43441	0.10286	0.102881		0.273777
				0.82947	0.629941	0.850792	0.767397		0.183018
				0.764471	0.695033	0.281371	-0.0743945		0.117172
				0.42749	-0.0755389	0.274496	0.546114		0.410195
				0.903175	0.923591	0.249564	0.037115		0.331079
				-0.0312138	0.147538	0.561138	0.422221		0.401195
				0.542963	0.711093	0.305866	0.193351		0.529128
				0.530091	0.510784	0.632732	0.271859		0.321038
				0.590771	0.580973	0.383808	0.573248		0.700548
				0.633094	0.12268	0.322405	0.260789		0.317759
				0.539468	0.281593	0.00472586	0.267507		0.766337
				0.678088	0.380653	0.511102	0.467266		0.34911
				0.484535	0.42954	0.235486	0.289611		0.499003
				0.460833	0.665712	0.669112	0.566456		0.235757
				0.2698	0.577195	0.669619	0.787503		0.114403
				0.0145299	0.40276	0.881096	0.721931		0.0163769
				0.820123	0.249543	0.564799	0.139835		0.644855
				0.34467	0.168598	0.845305	0.398417		0.783997
				0.833825	0.824309	0.9385	0.958396		0.528588
				0.105439	0.670507	0.880411	0.758295		0.62615
				0.489945	0.77991	0.558758	0.425527		0.533698
				0.551232	0.572714	0.74378	0.787261		0.588674
				0.443966	0.502187	0.43727	0.812576		0.626629
				-0.0849155	0.575473	0.443861	0.724444		0.302868
				0.73413	0.528644	0.549357	0.710958		0.540827
				0.718662	0.615276	0.398483	0.557065		0.369646
				0.622328	0.680991	0.372229	0.367811		0.246983
				-0.160339	0.270492	0.59653	0.422578		0.23407
				-0.0814772	0.191693	-0.01178	-0.0479562		0.0743888
				0.233826	0.633746	0.784849	0.489626		0.678935
				0.278902	0.417457	0.753415	0.904234		0.230638
				0.764968	0.458007	0.498284	0.803956		0.423195
				0.239969	-0.0486609	0.683501	0.232615		0.464458
				0.494536	0.673202	0.50732	0.30703		0.428153
				0.632776	0.480129	0.651237	0.435822		0.150058
				0.793572	0.0717282	0.69788	0.853642		0.802594
				0.73958	0.737176	0.431439	0.549403		0.251494
				0.503215	0.668376	-0.0252544	0.838536		0.574515
				0.759244	0.361732	0.307117	0.524387		0.453778
				0.652236	0.55605	0.285407	0.00735407		0.776499
				0.762268	0.049855	0.613265	0.675804		0.443987
				0.884533	0.52748	0.0230979	0.462444		0.477895
				0.754369	-0.121183	0.652704	0.0785168		0.393915
				0.769047	0.513543	0.439457	0.749893		0.55366
				0.115351	0.094395	0.41671	0.229167		0.167282
				0.956013	0.873444	0.505533	0.359775		0.653907
				0.849112	0.664687	0.823364	0.724754		0.404023
				0.686216	0.663107	0.732943	0.391011		0.244553
				0.489144	0.842615	0.62177	0.346166		0.222599
				0.524216	0.303525	0.830857	0.73173		0.326835
				0.375882	0.276742	0.164449	0.828139		0.783188
				0.402728	0.840999	0.639925	0.446006		0.525955
				0.646297	0.621726	0.552111	0.138892		0.170409
				0.205854	0.667104	0.605576	0.793867		0.42788
				0.303078	0.474963	0.623189	0.850074		0.167612
				0.203792	0.612904	0.810856	0.34562		0.814124
				0.801385	0.624788	0.299481	0.328648		0.42856
				0.781112	0.913025	0.555527	0.490278		0.636967
				0.143777	0.54727	0.18891	0.363332		0.715991
				0.554666	0.47128	0.599787	0.541248		0.759412
				0.194621	0.139757	0.476776	0.5427		0.583183
				0.853748	0.325258	0.684011	0.739279		0.551847
				0.664808	0.641575	0.112125	0.588799		0.418486
				0.398447	0.430777	0.372342	0.00780938		0.509808
				0.663398	0.470634	0.30777	0.693127		0.409006
				0.638889	0.141188	0.797962	0.743962		0.371477
				0.884869	0.921115	0.59842	0.185409		0.192955
				-0.258458	-0.152424	0.843723	0.766057		0.583901
				-0.0757876	0.496679	0.232986	-0.192939		0.644241
				0.764401	0.892291	0.573635	0.556836		0.475596
				0.652219	0.740234	0.568059	0.260418		0.318902
				0.474045	0.307721	0.616343	0.542386		0.196456
				0.125297	0.207311	0.742074	0.719211		-0.0894893
				0.88639	-0.106776	0.145405	0.556667		0.845693
				0.870817	0.395676	0.507969	0.838975		0.685611
				0.482747	-0.12905	0.522438	0.0811964		0.38845
				0.807665	0.547373	0.847428	0.764465		0.497047
				0.871003	0.83327	0.671421	0.446357		0.59866
				0.676044	0.913154	0.804858	0.582588		0.793974
				0.626243	0.301426	0.705787	0.400265		0.450838
				0.67435	0.693222	0.843082	0.583943		0.54995
				0.929997	0.684719	0.385631	0.250266		0.40802
				0.13518	0.187522	0.707674	0.919556		0.18305
				0.564257	0.394849	0.821015	0.905473		0.648875
				0.307203	0.537104	0.401668	-0.0389756		0.406187
				0.873471	0.0913503	-0.0384263	-0.0202062		0.0956822
				0.770862	0.283621	0.311316	0.712068		0.625363
				-0.227339	-0.0547514	0.0544294	0.457956		0.490321
				0.857279	0.960633	0.209279	0.471799		0.316665
				0.375853	0.153845	0.47043	0.507575		0.606998
				0.152426	0.0511843	0.783152	0.236446		0.729883
				0.713649	0.275088	0.185085	0.493505		0.764244
				0.675119	0.623361	0.737111	0.472738		0.306642
				0.636236	0.63179	0.837965	0.664674		0.795435
				0.374152	0.296219	0.207101	0.328452		0.758421
				0.563576	0.817779	0.520143	0.536644		0.615151
				0.889842	0.815774	0.626852	0.970383		0.260548
				0.177496	0.373008	0.392836	0.462667		0.158022
				0.21471	0.333884	0.724482	0.690494		-0.101024
				0.271717	-0.0738691	0.626296	0.785037		0.600602
				0.390153	0.421824	0.177836	0.144936		0.52066
				0.378107	0.411115	-0.179306	0.343738		0.350669
				0.391703	0.0342635	0.763079	-0.113968		0.538669
				0.650951	0.592507	0.829396	0.598942		0.41226
				0.86439	0.850243	0.423752	0.181204		0.649291
				0.264336	0.413961	0.631408	0.24141		0.211575
				0.318946	0.26576	0.205161	0.221615		0.677093
				0.777121	0.326038	0.82018	0.747713		0.774301
				0.451961	0.62306	0.362567	0.614723		0.257401
				0.736097	0.688615	0.0504956	0.599462		0.491052
				0.577914	0.223978	0.810653	0.812037		0.579349
				-0.149857	0.326468	0.361122	0.0178802		0.331454
				0.157753	0.746954	0.745566	0.576154		0.799083
				0.930278	0.819419	0.737932	0.849968		0.870883
				0.785283	0.755257	0.668129	0.365558		0.442718
				0.624494	0.752405	0.874278	0.864152		0.309042
				0.660699	0.658993	0.385212	0.22428		0.724602
				0.763745	0.478884	0.611294	-0.150432		0.708542
				0.630551	0.573219	0.264656	0.716704		0.738834
				0.582531	0.475351	0.867751	0.700378		0.410984
				0.782307	0.275877	0.655771	0.777388		0.405141
				0.423235	0.561533	0.865429	0.355654		0.445872
				0.449793	0.605674	0.166199	0.540536		0.571843
				0.718313	0.934492	0.715907	0.548797		0.666229
				0.907861	0.499756	0.590182	0.278192		0.877238
				0.559003	0.700038	0.512585	0.203848		0.223597
				0.711782	0.293425	0.580138	0.608139		0.550529
				0.590346	0.172866	0.163221	0.201609		0.764766
				0.770176	0.582177	0.855837	0.599851		0.504302
				0.306538	0.18651	0.201609	0.547785		0.593857
				0.589583	0.37847	0.0172344	-0.103383		0.34577
				0.380324	0.175548	0.570866	0.378784		0.541854
				0.724934	0.446085	0.671411	0.356575		0.536629
				0.717262	0.538701	0.00795145	0.125977		0.261264
				0.5612	0.528047	0.118927	0.327002		0.281929
				0.500012	0.713714	0.683561	0.49201		0.122191
				0.111617	0.72119	0.511928	0.299656		0.264909
				0.849368	0.534548	0.725175	0.789344		0.416965
				0.679009	0.366045	0.829578	0.76619		0.672327
				0.449399	0.280056	0.584495	0.684555		0.612074
				0.404708	0.320306	0.888204	0.955724		0.414158
				0.600465	0.149649	0.393282	0.360924		0.449521
				0.455568	0.388101	0.762575	0.87987		0.33072
				0.49991	0.467232	0.950167	0.846756		0.330819
				0.164095	0.0943608	0.680348	0.35815		0.440269
				0.473247	0.37411	0.687499	0.618799		0.546158
				0.859355	0.808214	0.843432	0.894336		0.453564
				0.720936	0.649646	0.84363	0.380365		0.45296
				0.723833	0.835344	0.786683	0.463893		0.637273
				0.850021	0.153645	0.158853	-0.262103		0.182287
				0.0277467	0.133349	0.39783	0.670194		0.481049
				0.838786	0.888452	0.53375	0.581764		0.6535
				0.795918	0.656064	0.722879	0.709303		0.656516
				0.579696	0.245324	0.659462	0.714299		0.540473
				0.784002	0.148635	0.645575	0.488632		0.656845
				0.603102	0.717798	0.325869	0.537347		0.40872
				0.801318	0.751146	0.5934	0.475321		0.467425
				0.314851	0.668761	0.496868	-0.0444485		0.688622
				0.829468	0.766153	0.593811	0.720352		0.671848
				0.819577	0.268715	0.717342	0.619416		0.65724
				0.633764	0.22126	0.613428	0.889264		0.379192
				0.713972	0.543511	0.204716	0.757048		0.215447
				0.786559	0.549383	0.590252	0.601757		0.214499
				0.789351	0.705269	0.526437	0.428362		0.613044
				0.483184	0.344637	0.578221	0.682746		0.682524
				0.19692	0.346489	0.557678	0.826632		0.300574
				0.667397	0.176005	0.801153	0.715371		0.199483
				0.41794	0.525654	0.492818	0.0579593		0.334769
				0.555396	0.718468	0.309332	0.378605		0.437157
				0.134756	0.0462705	0.8887	0.865479		0.00634152
				0.871125	0.407158	0.229085	0.366638		-0.188391
				0.577134	0.697667	-0.0280977	-0.0793724		0.739169
				0.122452	0.128987	0.339831	0.203653		0.477372
				0.333816	-0.0372855	0.0904946	0.0901672		-0.105016
				0.621123	0.0892338	0.810518	0.907309		-0.0174994
				0.467925	0.624023	0.561033	0.558659		0.00588243
				0.682883	0.557908	0.941238	0.973357		-0.0730779
				0.833912	0.649631	-0.0206531	0.325202		0.178261
				0.361944	-0.00687157	0.597801	-0.0127793		0.652132
				0.538756	0.621884	0.56288	0.0409588		0.452431
				0.381549	0.771796	0.925082	0.875889		0.0546506
				0.916077	0.752376	-0.017926	-0.0159977		0.8049
				0.357245	0.110625	0.552392	0.521649		0.623438
				0.552102	0.465904	0.0690946	-0.162792		-0.0196897
				0.793175	0.39016	0.213263	0.137369		-0.0491129
				0.683599	0.585134	0.338567	0.746894		0.0553179
				0.0582435	0.322278	0.0893996	0.220037		0.0935036
				0.0402535	-0.101338	0.750449	0.817579		0.144816
				0.58317	0.0849812	0.467069	0.535406		0.895241
				0.765275	0.875104	0.829032	0.949831		0.928102
				0.90653	0.969718	0.873762	0.960369		-0.0255655
				-0.254853	-0.129761	0.730481	0.862145		0.525376
				-0.132929	0.311237	0.518612	0.648628		0.503426
				0.351571	0.322852	0.644275	-0.0160543		0.202727
				0.743367	0.674531	-0.0772796	0.932329		0.327238
				0.831614	0.824369	0.263007	0.236882		0.837527
				0.903516	0.857718	0.966766	0.925256		0.722261
				0.359848	0.605565	0.986691	0.866815		0.491293
				0.655825	0.741459	0.615308	0.394416		0.11243
				0.894049	0.702111	0.852081	0.376922		0.611089
				0.346021	0.00393428	0.166055	0.684411		0.400072
				0.00473407	0.535229	0.269438	0.0189798		0.717419
				0.673462	0.810344	0.731036	0.504594		0.400343
				0.93374	0.927712	0.54676	0.601228		0.835026
				0.496975	0.185845	0.169656	-0.0677222		0.402983
				0.154472	0.568858	0.460997	0.563606		0.119176
[truncated: 897 more rows]

## Sheet: Fig. 2
Panel a								Panel d
Preferred				Non-preferred				Ctrl				MA
0.613475	0.592199	0.588652	0.687943	0.680851	0.64539	0.599291	0.659574	0.0744681	0.117021	0.148936	0.12766	0.172131	0.118852	0.0389344	0.112705
0.489474	0.478947	0.365789	0.507895	0.539474	0.481579	0.407895	0.523684	0.142105	0.134211	0.107895	0.105263	0.208029	0.133212	0.060219	0.0711679
0.214286	0.285714	0.279221	0.363636	0.162338	0.175325	0.25974	0.337662	0.0974026	0.0779221	0.0649351	0.0974026	0.164557	0.0777577	0.0777577	0.155515
0.194444	0.145833	0.166667	0.180556	0.166667	0.1875	0.159722	0.277778	0.0902778	0.118056	0.0277778	0.0694444	0.247706	0.155963	0.0504587	0.0550459
0.547348	0.38447	0.445076	0.346591	0.524621	0.367424	0.38447	0.285985	0.151515	0.140152	0.123106	0.0757576	0.169072	0.0989691	0.0680412	0.129897
0.648352	0.745421	0.630037	0.67033	0.617216	0.673993	0.611722	0.64652	0.108059	0.0769231	0.0732601	0.0952381	0.149888	0.0782998	0.107383	0.163311
0.290598	0.450142	0.333333	0.512821	0.239316	0.31339	0.350427	0.415954	0.122507	0.0740741	0.0911681	0.0854701	0.170732	0.137472	0.0532151	0.0798226
Panel b												0.139089	0.136691	0.0647482	0.103118
Preferred				Non-preferred								0.192029	0.148551	0.0724638	0.0652174
0.393443	0.428279	0.307377	0.319672	0.428279	0.438525	0.473361	0.422131	Panel g				Panel h
0.507299	0.474453	0.284672	0.372263	0.452555	0.343066	0.275547	0.388686	0.15736	0.101523	0.0939086	0.180203	0.121287	0.0915842	0.0816832	0.0965347
0.437613	0.43038	0.336347	0.399638	0.435805	0.414105	0.461121	0.578662	0.119171	0.170984	0.103627	0.160622	0.101911	0.0923567	0.133758	0.124204
0.614679	0.577982	0.307339	0.399083	0.591743	0.568807	0.454128	0.43578	0.114815	0.0740741	0.12037	0.207407	0.124194	0.1	0.0629032	0.109677
0.418557	0.581443	0.496907	0.391753	0.348454	0.463918	0.595876	0.437113	0.0854701	0.126068	0.108974	0.113248	0.239669	0.14876	0.0578512	0.0826446
0.695749	0.55481	0.447427	0.516779	0.610738	0.510067	0.577181	0.624161	0.126761	0.0985915	0.0985915	0.0774648	0.151515	0.151515	0.0656566	0.121212
0.521064	0.496674	0.405765	0.365854	0.558758	0.54102	0.456763	0.467849	0.0822281	0.071618	0.143236	0.132626	0.177083	0.140625	0.0364583	0.09375
0.683453	0.661871	0.570743	0.448441	0.664269	0.613909	0.580336	0.470024	0.132316	0.147583	0.0916031	0.0661578	0.20332	0.190871	0.0497925	0.0497925
0.528986	0.594203	0.387681	0.40942	0.431159	0.521739	0.445652	0.42029	0.118388	0.0982368	0.0856423	0.0806045	0.159722	0.0833333	0.0729167	0.114583
Panel e												0.130604	0.109162	0.0662768	0.0935673
Preferred				Non-preferred								0.139175	0.0876289	0.0996564	0.216495
0.520305	0.482234	0.375635	0.469543	0.535533	0.555838	0.583756	0.616751
0.435233	0.445596	0.388601	0.445596	0.445596	0.481865	0.440415	0.471503
0.651852	0.533333	0.516667	0.561111	0.637037	0.442593	0.559259	0.644444
0.382479	0.497863	0.570513	0.50641	0.352564	0.433761	0.463675	0.405983
0.549296	0.630282	0.619718	0.485915	0.56338	0.591549	0.556338	0.514085
0.557029	0.570292	0.644562	0.623342	0.413793	0.437666	0.599469	0.461538
0.409669	0.363868	0.340967	0.396947	0.384224	0.381679	0.340967	0.320611
0.465995	0.445844	0.418136	0.463476	0.418136	0.375315	0.380353	0.448363
Panel f
Preferred				Non-preferred
0.65099	0.626238	0.517327	0.556931	0.579208	0.477723	0.50495	0.472772
0.627389	0.547771	0.557325	0.61465	0.621019	0.557325	0.509554	0.643312
0.490323	0.441935	0.433871	0.35	0.577419	0.462903	0.464516	0.485484
0.628099	0.719008	0.504132	0.38843	0.661157	0.603306	0.421488	0.487603
0.343434	0.474747	0.348485	0.378788	0.464646	0.449495	0.424242	0.424242
0.385417	0.338542	0.244792	0.213542	0.223958	0.328125	0.421875	0.286458
0.419087	0.493776	0.340249	0.356846	0.352697	0.381743	0.224066	0.311203
0.638889	0.600694	0.555556	0.416667	0.520833	0.475694	0.579861	0.461806
0.432749	0.315789	0.306043	0.304094	0.469786	0.31384	0.405458	0.337232
0.38488	0.489691	0.393471	0.506873	0.376289	0.400344	0.530928	0.604811

## Sheet: Fig. 3
Panel b
Ctrl
dispcp		dispcnp		apcp		apcnp
y	x	y	x	y	x	y	x
-22.0238	-0.120517	-22.0238	-0.0459573	-22.0238	-0.068636	-22.0238	0.0653663
-154.369	0.134297	-154.369	0.189518	-154.369	-0.0193953	-154.369	0.0446904
118.232	-0.0927274	118.232	0.109712	118.232	0.186163	118.232	0.14532
16.0849	-0.128871	16.0849	-0.231557	16.0849	0.030249	16.0849	-0.560979
-163.099	0.0867752	-163.099	0.0429075	-163.099	-0.0197104	-163.099	-0.112551
83.5149	-0.0239689	83.5149	-0.0039168	83.5149	-0.309062	83.5149	-0.227012
82.3264	0.0671151	82.3264	-0.110943	82.3264	-0.350191	82.3264	-0.330913
139.724	0.0488634	139.724	0.0847397	139.724	-0.0300752	139.724	0.0435502
-117.99	0.200599	-117.99	0.0954746	-117.99	0.000582725	-117.99	0.0922328
16.513	-0.206137	16.513	-0.0207653	16.513	-0.21031	16.513	0.167143
-22.5248	-0.063437	-22.5248	-0.266276	-22.5248	-0.0405133	-22.5248	-0.471904
17.1478	0.125711	17.1478	0.028779	17.1478	-0.0146148	17.1478	-0.109396
18.3967	0.042125	18.3967	-0.041247	18.3967	-0.298821	18.3967	-0.20958
-3.07205	0.244946	-3.07205	0.0181495	-3.07205	0.127467	-3.07205	0.0120358
MA
dispcp		dispcnp		apcp		apcnp
y	x	y	x	y	x	y	x
290.62	0.182	290.62	0.276212	290.62	0.0630446	290.62	-0.0992071
247.185	0.0425	247.185	0.0899692	247.185	0.00390586	247.185	-0.0375031
90.7164	0.0256	90.7164	-0.147063	90.7164	0.00918027	90.7164	0.0691322
166	-0.0365	166	-0.015096	166	0.0782526	166	-0.0966575
246.41	0.0452	246.41	0.128176	246.41	-0.00236457	246.41	-0.13692
105.852	0.0708	105.852	0.0423853	105.852	-0.130998	105.852	-0.0667459
9.7459	-0.0176	9.7459	0.0977328	9.7459	-0.0797158	9.7459	-0.131176
220.875	0.0782	220.875	0.117886	220.875	-0.125904	220.875	-0.118366
184.443	0.1279	184.443	-0.017656	184.443	-0.141194	184.443	-0.0485765
237.719	0.2013	237.719	0.184586	237.719	0.366427	237.719	-0.0487242
224.289	0.1137	224.289	0.176435	224.289	0.0421575	224.289	-0.0536343
150.275	0.1	150.275	0.0053223	150.275	0.0327271	150.275	0.0961275
252.481	0.0753	252.481	0.190797	252.481	-0.0278169	252.481	-0.0610279
122.204	0.144	122.204	0.241787	122.204	0.0187228	122.204	0.0202335
299.509	0.2129	299.509	0.0504927	299.509	0.0296627	299.509	0.0324372
174.744	0.1036	174.744	0.210453	174.744	-0.0105521	174.744	-0.149524
141.41	0.039	141.41	0.102379	141.41	0.0998411	141.41	-0.120284
379.927	0.2251	379.927	0.0283839	379.927	-0.349038	379.927	-0.103936
Panel c
bsl	test1	test2
0.428571	0.440476	0.380952
0.421053	0.263158	0.403509
0.43956	0.571429	0.582418
0.574074	0.296296	0.481481
0.5	0.634146	0.426829
0.462687	0.61194	0.552239
0.506494	0.428571	0.467532
0.5	0.568966	0.413793
0.509434	0.45283	0.377358
Panel f
0.587768	0.482258
0.566841	0.55942
0.627186	0.621106
0.753533	0.604953
0.656247	0.696255
0.677918	0.663864
0.625226	0.593393
0.520327	0.564221
0.727319	0.625058

## Sheet: Fig. 4
Panel c								Panel e			Panel f			Panel g
baseline				test
random KO		disPCp		random KO		disPCp		Ctrl			Ctrl			Ctrl
0.508858	0.491142	0.516667	0.483333	0.440618	0.559382	0.478684	0.521316	0.922864	1.15133	1.06437	1.34299	1.30731	1.2888	33.8824	33.3571	52.3077
0.5162	0.4838	0.491336	0.508664	0.538444	0.461556	0.571309	0.428691	0.794319	0.675628	0.688219	1.74502	2.40112	2.14744	28.75	36.2353	30.3478
0.56819	0.43181	0.563437	0.436563	0.417868	0.582132	0.423376	0.576624	0.726666	0.817208	1.25376	1.93669	2.21392	1.47275	16.6667	25.5	43.25
0.527233	0.472767	0.515795	0.484205	0.462087	0.537913	0.445724	0.554276	0.532768	0.712672	0.855533	1.69106	2.09586	2.04729	26.6667	25.3333	12
0.539523	0.460477	0.529387	0.470613	0.599847	0.400153	0.608002	0.391998	0.663047	0.619536	0.497772	2.35583	2.79057	2.96936	37.2069	23.0476	31.6818
0.573929	0.426071	0.562732	0.437268	0.483333	0.516667	0.496829	0.503171	0.844295	0.587581	0.704996	2.07799	2.28591	2.15043	40	26.6774	28.375
0.509292	0.490708	0.508885	0.491115	0.475779	0.524221	0.509579	0.490421	0.752501	0.556641	0.601951	2.54542	2.32552	2.49219	35.875	21.8571	23.9286
Panel d								MA			MA			MA
baseline				test				0.771343	0.621975	0.58725	2.95182	3.21671	3.24672	41.7333	17.1515	16.72
random KO		disPCp		random KO		disPCp		1.10786	0.850372	0.900851	2.65997	2.87068	2.87813	30.9184	23.3214	27.303
0.496436	0.503564	0.46633	0.53367	0.429346	0.570654	0.451697	0.548303	0.990443	0.82514	0.763379	2.35905	2.68609	2.56623	42.3103	14.6486	17.925
0.606404	0.393596	0.633397	0.366603	0.429477	0.570523	0.488488	0.511512	0.817229	0.555806	0.712179	1.99572	2.28822	2.14334	43	38	34.8846
0.528672	0.471328	0.508513	0.491487	0.471301	0.528699	0.510918	0.489082	0.723118	0.670693	0.658029	2.32641	2.55841	2.61262	32.7273	13.3404	19.475
0.545998	0.454002	0.477287	0.522713	0.467735	0.532265	0.559869	0.440131	0.934169	0.748946	0.6502	2.29848	2.57804	2.7342	36.1714	13.5135	9.22581
0.62421	0.37579	0.616769	0.383231	0.45732	0.54268	0.507834	0.492166	0.642989	0.554513	0.659524	2.04436	2.25545	2.43128	42.4872	27.4848	25.9167
0.526003	0.473997	0.520803	0.479197	0.469674	0.530326	0.500172	0.499828	0.878985	0.695579	0.746946	1.79962	2.09037	1.80614	43	28.3939	30
0.508028	0.491972	0.489186	0.510814	0.495933	0.504067	0.534634	0.465366	0.509114	0.424024	0.333733	3.30975	3.17481	3.57354	25.9091	27.2222	18.6667
0.606464	0.393536	0.59792	0.40208	0.465004	0.534996	0.488536	0.511464
0.575936	0.424064	0.584597	0.415403	0.404827	0.595173	0.478012	0.521988
Panel i
Ctrl		MA
9.83457	9.8644	8.10911	8.22363
9.2938	8.88642	10.1484	11.6629
11.2701	11.8087	6.75325	7.07856
16.3627	16.3002	14.0986	16.1851
6.43715	6.52859	6.0589	6.24384
6.71474	6.93948	7.87798	8.3489
9.5734	9.65556	8.26067	8.26041
8.54259	8.59753	11.1501	11.4061
10.7894	10.2968	7.5268	8.24765
10.3521	10.9201	8.15249	8.1287
18.4891	18.5083	10.1373	11.3112
7.80998	8.03461	7.78786	8.1848
6.15767	6.44208	13.3377	13.8667
7.71905	8.41623	5.74754	6.281
		8.88439	9.68342
		9.25579	9.5669
		11.2707	11.7822
		9.69183	10.4586

## Sheet: Fig. 5
Panel d
0.239754	0.202869	0.192623	0.139344	0.22541
0.237226	0.187956	0.20438	0.158759	0.211679
0.197107	0.179024	0.227848	0.211573	0.184448
0.215596	0.220183	0.178899	0.211009	0.174312
0.160825	0.226804	0.162887	0.22268	0.226804
0.194631	0.170022	0.199105	0.225951	0.210291
0.199557	0.181818	0.223947	0.197339	0.197339
0.223022	0.194245	0.223022	0.199041	0.160671
0.202899	0.188406	0.141304	0.217391	0.25
0.333333	0.251773	0.106383	0.120567	0.187943
0.202632	0.189474	0.213158	0.160526	0.234211
0.11039	0.149351	0.285714	0.123377	0.331169
0.229167	0.131944	0.166667	0.277778	0.194444
0.17803	0.206439	0.191288	0.185606	0.238636
0.208791	0.161172	0.216117	0.155678	0.258242
0.205128	0.262108	0.179487	0.136752	0.216524
Panel f
Ctrl					MA
0.0531915	0.056338	0.166667	0.0882353	0.0754717	0.196581	0.262626	0.12766	0.161765	0.109091
0.168831	0.152778	0.148148	0.0819672	0.146067	0.130769	0.330097	0.303571	0.229885	0.0775862
0.0588235	0.130435	0.136364	0.0526316	0.0784314	0.174312	0.191919	0.18254	0.179487	0.0882353
0.151515	0.210526	0.0416667	0.05	0.0357143	0.170213	0.333333	0.25641	0.326087	0.131579
0.148936	0.229358	0.138614	0.142857	0.103175	0.166667	0.145455	0.164557	0.212963	0.154545
0.140351	0.0795455	0.101695	0.105882	0.106383	0.195402	0.0394737	0.123596	0.217822	0.148936
0.0972222	0.152174	0.0634921	0.1875	0.118421	0.211111	0.097561	0.19802	0.235955	0.101124
					0.16129	0.197531	0.129032	0.108434	0.0895522
					0.267857	0.134615	0.128205	0.266667	0.144928
Panel g
0.429664	0.457867
0.439838	0.469114
0.501659	0.475222
0.344312	0.496166
0.546032	0.573231
0.515245	0.514122
0.551025	0.565844
0.298976	0.344604
0.453075	0.463042
0.4341	0.45119
0.400919	0.449696
0.462155	0.459668
0.285439	0.319947
0.5317	0.538414
0.462185	0.496774
0.46307	0.483889
0.510285	0.546758
0.362091	0.39553

## Sheet: Fig. 6
LN model quantification in MA mice
PHS	PH	PS	HS	P	H	S
saline-paired context, baseline
0.0122951	0.0430328	0.0430328	0.00204918	0.268443	0.00204918	0
0.0328467	0.182482	0.122263	0.00364964	0.080292	0.00182482	0.00182482
0.0391753	0.206186	0.129897	0	0.0927835	0.00618557	0
0.064877	0.230425	0.165548	0	0.134228	0.00447427	0.00223714
0.059867	0.181818	0.113082	0.00443459	0.097561	0.00886918	0.00221729
0.0205279	0.140762	0.0381232	0	0.181818	0.0058651	0.00879765
0.026506	0.0481928	0.0457831	0.00722892	0.173494	0.0216867	0
0.029316	0.192182	0.0651466	0.00651466	0.100977	0.029316	0.00325733
0.0248756	0.119403	0.0447761	0.00995025	0.109453	0	0
saline-paired context, test
0.0163934	0.0963115	0.0717213	0	0.0840164	0	0.00204918
0.00364964	0.0985401	0.0948905	0.00182482	0.0638686	0.00364964	0.00364964
0.028866	0.179381	0.129897	0.00206186	0.0494845	0.014433	0
0.0447427	0.129754	0.131991	0.00223714	0.0581655	0	0.00447427
0.0288248	0.13082	0.0776053	0.00221729	0.0798226	0.00443459	0
0.0146628	0.158358	0.0557185	0	0.11437	0.0058651	0
0.0409639	0.115663	0.103614	0.00722892	0.060241	0.00481928	0
0.0390879	0.0846906	0.0130293	0.00651466	0.100977	0.00651466	0
0.0248756	0.0895522	0.0597015	0	0.0447761	0.00497512	0
MA-paired context, baseline
0.0122951	0.0942623	0.0717213	0	0.0778689	0.00204918	0
0.0164234	0.0492701	0.0620438	0.00729927	0.19708	0.0145985	0.00547445
0.0206186	0.0721649	0.0247423	0	0.290722	0.00824742	0
0.0380313	0.185682	0.0894855	0	0.102908	0.00671141	0.00447427
0.0421286	0.097561	0.0509978	0.00221729	0.239468	0.00665188	0
0.0117302	0.117302	0.0527859	0	0.108504	0.0205279	0
0.0168675	0.0795181	0.060241	0.00722892	0.0674699	0.00722892	0
0.029316	0.208469	0.0618893	0.00651466	0.0879479	0.0228013	0
0.0248756	0.079602	0.0547264	0.00497512	0.0746269	0.0348259	0.00497512
MA-paired context, test
0.0122951	0.079918	0.0717213	0	0.372951	0	0
0.0145985	0.124088	0.122263	0	0.0656934	0	0.00182482
0.0453608	0.173196	0.136082	0.00206186	0.105155	0.00412371	0.00412371
0.033557	0.170022	0.1566	0.00447427	0.0961969	0.00223714	0
0.0221729	0.0731707	0.0487805	0	0.252772	0.00443459	0
0.0439883	0.102639	0.0498534	0	0.28739	0.0058651	0
0.0457831	0.142169	0.0915663	0	0.113253	0.0144578	0.00240964
0.0456026	0.0846906	0.0228013	0.00325733	0.143322	0.00325733	0.00325733
0.0298507	0.124378	0.0547264	0	0.308458	0	0

## Sheet: Supplementary Fig. 1
Panel b		Panel d
Top	Bottom
10.7081	15.9116	0.981
16.7355	12.7021	0.984
19.0683	18.7257	0.965
16.3072	17.5218	0.981
18.507	17.977	0.846
6.80771	-4.96105	0.95
10.3359	-0.209051	0.96
13.1649	3.7841	0.958
3.20373	2.42822	0.978
4.32674	10.2478	0.965
2.73425	11.9899	0.949
1.57145	6.41754	0.963
3.36734	8.76902	0.973
2.27456	12.8273	0.976
4.25712	10.0357	0.966
2.86488	8.24056	0.944
4.53104	9.20723	0.959
4.62154	15.3825	0.976913
0.676913	2.89198	0.919565
1.00464	1.12107	0.927563
3.18445	-0.478369	0.949532
3.08642	1.1412	0.966216
2.39419	0.981016	0.964062
2.36543	0.0200012	0.96672
3.61386	-0.310461	0.966282
4.47128	1.00849	0.953125
4.15813	-0.480591	0.98718
5.64485	-3.63071	0.971817
0.664546	-2.44891	0.970136
0.126494	-3.60842	0.980602
2.94513	-10.1333	0.980174
2.34542	-8.10235	0.971376
0.972838	-2.9412	0.960841
0.862502	-3.90866	0.95559
3.01747	-6.38645	0.971099
3.04319	-6.76829	0.980566
4.95945	-10.9322	0.97653
7.21795	-11.726	0.969861
-0.391248	0.785187	0.979099
0.666549	-0.58936	0.960956
0.0468649	0.665631	0.920118
-0.747668	1.39143	0.98051
-0.322478	1.1458	0.954637
-0.63688	1.27789	0.9398
-0.563284	1.78276	0.965105
0.392574	0.510184	0.965941
1.63752	-0.843879	0.968038
3.3071	-2.25908	0.915674
-2.51259	0.264098	0.979339
0.332856	-2.31422	0.977419
0.525526	-1.41995	0.982487
-0.432731	0.0621857	0.98387
-1.87791	0.472733	0.978816
0.0472972	-0.350104	0.965897
-0.0597254	-0.118861	0.978528
-1.44668	1.87792	0.947437
-0.933797	0.715696	0.966156
-0.842924	-1.37149	0.979046
-0.747723	0.284951	0.982834
-0.637771	0.716499
0.816309	1.50966
-1.71007	1.12245
0.490351	3.68332
-1.19293	3.97334
0.0430485	3.03471
-1.42878	4.35432
-0.714741	2.36064
-0.947835	0.945821
0.829159	1.24359
2.52707	1.04864
2.1789	3.9326
2.25152	5.16385
4.3446	2.55316
2.32058	6.0902
3.47825	4.31436
2.37735	5.34952
2.82644	3.67616
1.07114	4.59739
0.691006	1.6536
1.4969	1.44061
0.159176	4.0876
-0.260964	3.12344
1.57652	2.52312
-1.28347	4.11696
1.72233	1.80098
0.687908	2.87909
1.53735	7.10197
1.80323	2.98911
2.19193	-1.61692
3.47368	-2.99736
2.46369	-1.5195
1.22951	-1.13256
2.66725	-2.64589
0.590124	-0.306481
1.67015	-0.909657
0.472373	0.797458
2.3506	-3.90915
0.303053	-1.34622
1.87357	-1.38225
3.45468	-3.72983
1.08589	-0.681584
0.611659	0.462913
-0.198544	1.17632
0.558227	1.83771
1.88838	-0.380756
1.70491	0.591076
2.45105	-0.0189988
2.22311	5.55518
-0.635125	0.20026
-0.864606	1.10363
-1.18008	1.57828
1.00691	0.291059
-0.196506	1.31441
1.54409	-0.0613237
-0.646809	2.51586
-0.116412	1.47439
0.715392	-0.128862
1.37258	-2.44652
1.83192	-1.60826
0.763323	0.17539
-0.606052	2.98031
0.432457	0.678706
-1.01231	2.91565
0.401752	0.0867643
0.502568	3.28525
2.60515	-1.03673
0.713924	-0.0821704
-0.961524	-2.40513
-1.38627	-3.03248
-1.25928	-2.20402
-3.2965	-0.279554
-0.967904	-3.3314
-2.42805	-1.03507
-3.83012	-0.365045
-4.73725	-0.472418
-2.79125	-1.03384
-2.58802	-4.93708
0.884246	-0.801536
0.828911	0.557337
0.387584	1.37153
1.14309	4.11048
1.2086	1.76661
0.598929	4.15579
1.9624	0.414334
1.89856	3.18062
3.47062	-0.674367
4.17541	-2.73695
3.46356	-3.25858
4.48672	-2.04053
6.8224	-1.73641
6.1089	-0.839081
9.12626	-4.90249
7.42804	-3.59761
10.0044	-9.40932
6.99095	-5.29875
12.6918	-12.9306
19.4999	-20.0472
1.69818	-1.5292
2.43162	-1.47107
1.53662	-2.25805
3.61799	-1.3109
2.03286	-1.48181
3.30148	-1.1273
3.05323	-0.834513
2.39548	-0.401534
5.18753	-2.37695
5.13396	-2.71106
-0.288121	1.06938
0.444559	1.21852
-0.46434	1.76257
0.48089	-0.184915
-1.09676	3.61476
-0.841589	4.28684
-0.451498	2.33475
0.212214	0.714668
0.204433	1.78882
2.15466	-0.972333
1.5122	-0.36549
1.65207	1.57284
2.93566	1.63784
2.31213	2.22211
1.24463	1.41757
0.461139	2.10047
1.98614	1.68521
1.86595	-0.216169
1.43542	-0.910514
3.41589	0.606806
0.26851	-0.396028
0.168562	-0.234002
0.652034	-0.191435
0.0251741	-0.0381955
0.412037	4.66794
-1.36346	9.2326
2.0802	4.28575
0.124611	6.79912
1.26207	4.06219
-0.114195	3.63681
0.593776	0.231333
1.02249	-1.49941
-0.130417	0.147695
-0.303811	-0.0830178
-0.799293	1.44734
-0.936988	1.99253
-0.743636	2.45367
-0.866006	4.39863
-0.143715	3.8562
-2.16696	3.4296
-11.292	-12.87
-13.5136	-12.98
-12.7614	-15.517
-11.6389	-13.7818
-10.8184	-9.96144
-11.0824	-8.06841
-8.18765	-5.11929
-6.01988	-3.53718
-3.87242	-5.3034
17.4013	-13.0086
0.750544	4.23194
0.374727	5.35516
0.868278	3.48884
1.70054	5.44226
1.77784	4.23542
1.35739	8.40578
2.96074	3.6328
2.53859	5.9751
2.80768	4.17189
1.32408	2.46842
5.14853	2.65626
3.1047	-0.650621
3.99733	1.30497
2.6239	7.55154
-2.95346	-2.39547
-2.46289	2.87503
2.33306	1.12347
1.26509	-1.33213
2.02491	0.0747219
3.16105	-1.68948
-0.561127	-0.673934
1.02593	-2.6446
0.887308	-2.98351
-0.227024	-1.14298
1.63462	-2.04443
-0.107158	0.468682
-0.668555	0.0245863
0.333858	0.0145895
2.23683	-1.70165
0.924806	-2.48524
1.40132	0.399495
-0.776078	-3.56792
2.12723	-0.61581
0.697674	1.56828
-2.89827	-2.40283
1.47448	1.0691
0.228596	0.102054
-1.13523	-1.80966
-2.40036	-3.90572
-1.73761	-6.74433
2.38851	-3.15237
2.37191	-4.40019
-2.43814	1.88617
0.843556	-0.464064
2.47735	-2.83943
-0.0609296	1.43565
3.74386	3.00367
4.80552	7.7444
4.98992	2.21315
4.64869	-2.7724
4.32995	-5.77623
8.04845	-7.5918
7.19819	-6.50392
9.19241	-9.31318
12.0687	-15.3099
4.60511	-4.33316
3.53207	-2.63849
1.282	-1.79948
3.59761	-5.35797
5.49075	-6.92478
-4.23456	2.05274
0.629886	3.44644
0.202268	6.13624
1.6526	2.73432
4.6555	0.0894064
-3.39108	4.2956
-11.4815	11.6127
-14.9	18.402
-11.6573	13.5601
-9.42136	8.05785
1.18183	-1.56608
2.11181	0.662127
1.05545	1.07208
2.06268	1.2672
2.09946	-0.174639
-0.271318	-4.07207
1.59975	-2.49562
2.52626	3.00628
-1.43984	-1.02974
-2.05658	-2.56247
3.4997	0.243826
0.863746	6.06904
-2.52608	10.9616
-0.158524	6.88773
0.579149	6.01962
2.74938	-4.96496
5.36362	-2.89267
-0.156318	0.919804
2.28549	-0.0536372
4.07321	-3.48669
-0.250615	-5.14096
0.0535029	1.08889
2.89045	-2.148
2.77105	-4.51076
2.664	-6.08252
1.20185	-3.32731
4.6174	-7.47415
5.78889	-5.83513
2.88518	-2.63313
2.85168	1.59444
4.81029	-1.78916
5.18584	-1.51753
1.93453	-5.43037
-3.3559	6.75941
-1.9459	0.833177
-2.25645	2.26641
-4.37975	6.36956
-1.33027	6.25193
-2.59939	6.04009
-4.026	5.16863
-2.23019	6.67994
-2.28289	4.69387
-3.71954	5.69618
-5.47912	4.97716
-2.94429	7.19794
0.990707	-12.1704
5.85353	-0.861759
3.11172	-6.85017
9.04901	9.7757
2.57251	1.52015
10.4118	-6.98027
4.71143	-2.40844
14.5124	-5.30949
15.4991	-12.4395
-1.75881	3.31112
-1.40476	2.02761
-1.65793	4.15648
-0.588422	1.4083
-2.31155	4.46241
-2.0167	3.13516
-2.14035	3.72527
-1.11137	0.430029
-2.8057	1.00175
-2.05372	2.36763
-0.753987	1.25408
-1.66852	3.69398
-2.31838	5.20007
-3.09963	5.81117
-2.24696	5.17427
-2.85124	6.04666
-2.21387	5.22169
-2.64187	6.02315
-2.13653	5.79172
-2.60527	6.382
-0.660008	0.309319
-3.67705	3.2211
-5.18959	3.61416
-3.26845	2.9717
-5.70009	5.05527
-5.2946	3.82392
-5.78194	5.44434
-8.37216	6.92956
-8.59746	6.47847
2.14148	-3.06478
-3.79214	1.36809
-4.45501	3.07813
-5.50913	2.66798
-4.27521	3.0653
-4.05027	0.744272
-6.38393	3.61308
-7.54253	3.79105
-7.53816	4.80881
-3.67033	10.6581
-1.50728	7.69869
-1.81746	7.55605
1.29335	3.5581
-2.00584	9.08779
0.751118	3.11063
-0.116404	4.73616
-0.345883	4.48934
3.77577	-1.61768
0.370611	-0.0827061
-0.0366238	0.862781
-0.0221523	0.221684
0.220061	0.274378
0.744396	-0.315645
-0.293938	1.90293
-0.333476	1.68445
1.22338	-0.68238
-0.276324	2.42341
1.45485	0.93604
0.0644917	4.72291
-1.25069	4.49361
0.85472	2.54227
-0.309713	3.12138
-1.27451	3.48648
-0.65688	4.91843
0.638164	2.96289
-0.134033	7.00344
3.33283	-0.724389
2.42366	3.44755
1.80543	3.17638
3.5929	0.970473
5.80033	0.0346722
2.2851	3.81941
2.93345	4.41659
5.70778	0.481111
5.07312	1.61178
-2.73373	1.2083
-3.3946	1.02461
-3.63025	0.92911
-2.77026	0.671092
-3.46781	0.71118
-4.19995	1.52957
-4.77368	2.06093
-2.61024	-0.492259
-3.48235	1.16211
-0.102851	0.969987
2.24417	-1.53336
4.3616	-3.63153
1.88576	-1.41137
3.25257	-1.79861
3.03825	-0.990551
2.16532	-1.58308
0.801734	-1.68887
1.18544	-0.507182
0.905256	-1.09232
2.90802	-3.78137
2.7254	-3.09489
1.41284	-1.42599
2.44024	-0.700004
0.987267	-0.849663
0.0753036	0.210349
-0.222453	-0.492565
0.962132	-0.279235
-1.34325	1.45438
1.605	-1.70633
2.10198	-2.16456
2.74593	-0.470723
0.298331	2.5919
3.42657	0.355876
2.35332	1.2744
-0.719968	6.20317
-1.00709	5.38842
-0.816774	1.26977
2.51332	-1.2224
5.23323	-1.68404
6.46904	-1.21354
9.58929	-4.00133
8.49089	-2.85716
10.5413	-3.1318
9.77231	-0.804406
11.0368	-3.6035
10.5696	-8.11137
3.47359	-5.76691
2.77822	-1.48501
5.07239	-2.18874
-5.97347	13.2954
5.07824	-0.483352
1.00777	3.79954
6.49529	0.186155
2.13522	4.44466
4.35208	2.71113
6.32993	1.27213
-1.1071	3.6809
-0.754459	1.29762
0.43229	0.746467
-6.33922	11.0122
-8.28536	12.2076
-2.63012	6.74377
-0.193218	1.29202
-2.1076	7.19715
-2.11703	8.39582
0.133305	-0.508664
-1.30567	3.82055
-0.710408	1.45916
2.01429	7.25784
3.55953	4.75851
4.85017	4.99322
6.84114	4.82564
10.1885	-0.0655796
8.43773	1.75469
6.14825	3.04496
7.57323	1.75661
2.90315	-0.615542
1.86936	-0.270181
6.14381	-1.16472
5.88042	-0.984756
7.1883	-1.91116
6.84904	1.24304
5.08238	1.71277
6.87469	2.03816
5.36112	4.14932
10.3747	4.67365

## Sheet: Supplementary Fig. 2
Panel a
Ctrl		MA CPP		Sucrose CPP		MO CPP		MO+saline		MO+naloxone
Prefer	Non-prefer	Prefer	Non-prefer	Prefer	Non-prefer	Prefer	Non-prefer	Prefer	Non-prefer	Prefer	Non-prefer
0.99359	1	0.961538	0.910714	0.983516	1	0.940476	0.983516	0.989011	0.930556	0.93956	0.955128
0.980769	1	0.952381	0.945055	0.961538	0.909722	0.983516	0.982143	0.994505	0.993056	0.956044	0.948718
0.869822	0.976331	0.928571	0.988095	0.989011	0.986111	0.972527	0.964286	0.983516	0.965278	0.994505	0.942308
0.961538	0.965278	0.972527	0.970238	0.945055	0.9375	0.972527	0.994048	0.979167	0.983516	0.989011	0.916667
0.95858	0.987179	0.961538	0.886905	0.951389	0.901099	0.972527	0.952381	0.986111	0.956044	0.994505	0.980769
0.976331	0.967949	0.967033	0.988095	1	0.979167	1	0.964286	0.945055	0.979167	0.983516	0.929487
0.952663	0.762821	0.972527	0.952381	0.972527	1	0.989011	0.958333	0.967033	0.958333	0.994505	0.987179
0.922619	1	0.901099	0.910714	0.923077	0.861111	0.978022	0.928571	0.983516	0.958333	0.972527	1
0.967949	0.979167	0.982143	0.972527	0.961538	0.993056	0.917582	0.987179	0.961538	0.993056	0.934066	0.942308
1	0.961538	0.945055	0.89881	0.923077	0.979167	0.956044	0.970238	1	0.934066	0.967033	0.942308
0.948718	0.99359	0.904762	0.961538	0.983516	0.979167	0.952381	0.978022	1	0.972527	0.994505	0.99359
0.987179	0.974359	0.972527	0.952381	0.934066	0.909722	0.967033	0.964286	0.983516	0.923611	0.972527	0.942308
0.976331	0.928571	0.961538	0.952381	0.972222	0.950549	0.956044	0.946429	0.956044	0.965278	0.989011	1
0.952663	0.929487	0.93956	0.952381	0.967033	0.916667	0.972527	0.946429	0.994505	0.979167	0.989011	0.99359
0.922619	0.993056	0.950549	0.952381	0.967033	0.979167	0.972527	0.97619	0.983516	0.958333	0.983516	1
0.928571	0.979167	0.956044	0.928571	0.857143	0.916667	0.994505	0.958333	1	0.983516	0.945055	0.99359
0.955128	0.970414	0.928571	0.922619	0.950549	0.9375	0.994505	0.910714	0.986111	0.994505	0.961538	0.980769
0.878205	0.942308	0.988095	0.934066	0.923077	0.868056	0.961538	0.952381	0.972527	1	0.983516	0.980769
0.922619	0.955128	0.961538	0.982143	0.950549	0.986111	0.950549	0.974359	0.967033	0.9375	0.978022	0.99359
0.974359	0.980769	0.880952	0.961538	0.972527	1	0.978022	0.892857	0.989011	1	0.945055	0.948718
0.967033	0.916667	0.967033	0.946429	0.958333	0.945055	0.910714	0.994505	0.989011	0.993056	0.989011	0.961538
0.967949	0.99359	0.945055	0.958333	0.972527	0.944444	0.989011	0.970238	1	0.950549	0.972527	0.948718
0.99359	1	0.967033	0.940476	0.934066	0.951389	0.989011	0.952381	1	0.983516	0.972527	1
0.917582	0.922619	0.923077	0.892857	0.89011	0.881944	0.967033	0.97619	0.945055	0.993056	0.972527	0.987179
0.928994	0.955128	0.961538	0.946429	0.934066	0.993056	0.928571	0.934524			0.956044	0.987179
0.974359	0.891026	0.956044	0.958333	0.901099	0.958333	0.994505	0.97619			0.972527	0.974359
0.955128	0.923077	0.952381	0.950549	0.978022	0.986111	0.983516	0.964286			0.983516	1
0.952663	0.992424	0.967033	0.994048	0.978022	0.944444	0.983516	0.946429			0.978022	0.974359
		0.910714	0.956044	0.993056	0.906593	0.93956	1			0.989011	1
		0.994505	0.97619	0.967033	0.930556	0.972527	0.964286			0.989011	0.967949
		0.983516	0.994048	0.978022	0.986111	0.952381	0.983516			0.972527	0.987179
		0.895604	0.982143	0.945055	0.8125	1	0.964286			0.989011	1
		0.93956	0.952381			0.917582	0.970238
		0.934066	0.958333			0.983516	0.97619
		0.917582	0.916667			0.961538	0.922619
		0.928571	0.972527			0.961538	0.964286
						0.983516	0.970238
						0.967033	0.934524
						0.934066	0.99359
						0.978022	0.994048
Panel d
Ctrl				MA
Prebaseline	baseline	test1	test2	Prebaseline	baseline	test1	test2
5.63864	5.8285	5.56523	6.59314	3.86024	3.72485	4.06043	3.75463
4.07384	3.93057	3.72186	3.65423	3.39452	2.88032	2.51792	3.11827
3.19555	3.6579	4.97185	5.30781	2.98244	3.2509	3.52234	3.42648
2.69318	2.97771	2.75517	3.11809	5.3499	6.36208	6.11517	8.06747
3.78119	2.96329	2.92426	3.13487	3.13487	3.84193	4.2764	4.22153
4.36248	4.70914	5.83169	6.1377	4.16898	3.59273	3.63969	4.22054
3.34874	4.26966	3.21117	4.20155	5.16705	5.12331	4.20378	4.11661
				4.67017	4.6527	4.31581	4.4398
				3.23599	2.98998	3.89532	4.06081
Sucrose				MO
Prebaseline	baseline	test1	test2	Prebaseline	baseline	test1	test2
5.98281	4.77117	4.2007	3.74231	4.27557	4.09411	3.43867	4.04945
3.41763	3.1449	3.65456	3.21577	4.67469	3.92855	5.49554	5.59154
5.94072	4.30629	4.17815	5.42491	4.42417	3.77986	3.6461	3.67782
2.81527	3.32951	5.40714	6.34364	4.4131	4.23708	3.52573	4.18245
3.57508	5.08596	5.34958	4.07989	3.052	3.46925	2.76807	3.16965
5.08007	4.13435	5.62499	4.57047	3.3915	3.73714	3.36342	2.46108
3.62562	3.69126	3.87332	3.51393	4.06693	4.10445	3.16104	4.06231
3.86499	3.53726	4.80882	3.54164	4.98173	3.81862	4.04936	3.82052
				4.16065	2.87532	4.27649	3.13348
				3.26438	3.35052	3.07536	3.5567
MO+saline				MO+naloxone
Prebaseline	baseline	test1	test2	Prebaseline	baseline	test1	test2
4.81086	3.56161	3.35712	3.70536	3.59158	3.19075	3.21497	3.12455
4.45641	3.0895	3.69423	5.56878	3.35712	3.70536	3.99857	3.85569
3.6349	3.84864	3.37103	4.16358	3.79051	4.18345	4.93924	4.92622
3.93232	3.39877	3.78462	3.81766	3.94824	3.22856	3.97731	3.37868
4.45826	4.1287	3.864	4.48347	3.69423	5.56878	4.57596	5.34918
4.05926	2.83535	4.21364	3.94898	3.37103	4.16358	3.7031	4.12553
				3.864	4.48347	3.97319	4.32321
				4.21364	3.94898	3.16525	3.24041
Panel e
Ctrl (Speed)
Preferred																												Non-preferred
0.0941998	0.0822787	0.0721608	0.071326	0.0727285	0.0690887	0.0628444	0.0588039	0.0544629	0.0492871	0.0429759	0.0370655	0.0324573	0.0270478	0.0208034	0.0190336	0.0130898	0.00838147	0.00667847	0.00407386	0.0026046	0.00166962	0.00133569	0.000601062	0.000333923	0	0	0	0.0927524	0.0891642	0.0881959	0.0846362	0.0750676	0.0710523	0.06436	0.0584935	0.0548768	0.0441122	0.0390716	0.0371921	0.0311548	0.0228962	0.0170867	0.0123309	0.00865727	0.00538232	0.00281931	0.00242062	0.00130998	0.000683469
0.115964	0.109817	0.0992328	0.0936402	0.0847661	0.0781106	0.0654465	0.0531059	0.0447865	0.0348031	0.0300887	0.02066	0.0175633	0.0135422	0.00841191	0.00697911	0.00392864	0.00231096	0.00157145	0.000508412	0.000369754	0.000323535	0.00060085	0.000231096	0.000231096	4.62193e-05	0.000138658	9.24385e-05	0.115876	0.108918	0.108918	0.0938654	0.0818423	0.073464	0.0620562	0.0534413	0.0446843	0.0344126	0.028401	0.0251822	0.017514	0.0105084	0.00724226	0.0047335	0.00213008	0.00137272	0.000615355	0.000331345	0	0
0.169477	0.135436	0.108482	0.0891202	0.0732703	0.0608371	0.048657	0.0377741	0.0270493	0.0191401	0.0136986	0.00809896	0.00575785	0.00414439	0.00291056	0.00142365	0.00126546	0.000664368	0.000506185	0.000189819	3.16366e-05	9.49097e-05	6.32731e-05	3.16366e-05	3.16366e-05	0.000126546	0	0	0.144405	0.125016	0.111149	0.0890622	0.0727503	0.0618335	0.0568599	0.0405901	0.0336354	0.0271444	0.0206955	0.0153425	0.0101581	0.00805058	0.00505796	0.00282403	0.00231823	0.00181243	0.00109589	0.000800843	0.000168599	0.000337197
0.173257	0.131096	0.104179	0.0896403	0.0700756	0.057614	0.046274	0.0295755	0.0202293	0.0175708	0.0143724	0.01188	0.00785079	0.00623079	0.00303232	0.0023677	0.00232616	0.00141231	0.000373847	0.000498463	0.000166154	0.000124616	8.30772e-05	0.000166154	0.000166154	0	0	4.15386e-05	0.146471	0.125768	0.111982	0.0961641	0.0802012	0.0722682	0.0534514	0.0436318	0.0295555	0.0258792	0.017027	0.0108838	0.00686886	0.00353118	0.00237024	0.000919073	0.000725584	0.000290234	0.000145117	4.83723e-05	9.67445e-05	9.67445e-05
0.149412	0.121739	0.107903	0.090859	0.0739769	0.0648715	0.0540812	0.0401478	0.0305888	0.021451	0.0184051	0.0108227	0.00917015	0.00654548	0.00408282	0.00246266	0.0019766	0.000777681	0.00048605	0.000550857	0.00019442	3.24034e-05	3.24034e-05	3.24034e-05	0	3.24034e-05	0	0	0.132673	0.121946	0.109854	0.0962504	0.0844995	0.0729923	0.0622166	0.0477351	0.0392023	0.0315471	0.0186747	0.0124336	0.00746014	0.00399824	0.00258423	0.00277927	0.00146277	0.000828904	0.000390073	0.000292554	0.000341314	0.000243795
0.13078	0.107414	0.095799	0.0879462	0.07257	0.062246	0.0557386	0.0492586	0.0411587	0.0344591	0.0272927	0.0233937	0.0182317	0.013866	0.0116969	0.00969248	0.00576606	0.00318506	0.00186711	0.00156507	0.000713893	0.000439319	0.00021966	0.000247117	0.000274574	0.00010983	0.000274574	0.00010983	0.133661	0.124693	0.102703	0.0846376	0.0690726	0.0586384	0.054801	0.0461777	0.0381149	0.0337602	0.0234985	0.020006	0.016643	0.0148321	0.0103479	0.00750226	0.0070711	0.00504463	0.00409606	0.00331997	0.00250075	0.00189712
0.133257	0.11718	0.102025	0.0930882	0.0849524	0.0756509	0.0641879	0.0510734	0.0383962	0.0286332	0.0193802	0.014183	0.0101515	0.00806295	0.0050272	0.00301146	0.00238003	0.00150573	0.00145716	0.000995726	0.000218574	0.000145716	9.7144e-05	0	4.8572e-05	4.8572e-05	2.4286e-05	0	0.102087	0.0928225	0.0872459	0.0844576	0.0885051	0.0793308	0.0700666	0.0557654	0.0533369	0.0429034	0.0369671	0.0323799	0.0232956	0.0154704	0.00827487	0.00827487	0.00485699	0.00494693	0.00287822	0.00215866	0.000719554	0.000269833
0.0915118	0.0915118	0.084415	0.0773804	0.0720266	0.068167	0.0644318	0.0607589	0.054876	0.0418651	0.0397485	0.0345815	0.0279204	0.0237806	0.0185825	0.0153765	0.0128864	0.00874654	0.00849753	0.00687895	0.00445108	0.00301927	0.00189871	0.00183646	0.000809288	0.000809288	0.000280138	0.000280138	0.102805	0.0953064	0.088614	0.0752891	0.0690448	0.061994	0.0625019	0.0577814	0.0517463	0.0449045	0.0393774	0.0347764	0.0323265	0.0228257	0.0178363	0.0122793	0.00991903	0.00899286	0.00687162	0.00418273	0.00361507	0.00286815
0.154212	0.120303	0.0995467	0.0835459	0.0698982	0.0639536	0.0520645	0.0415129	0.0323979	0.0255369	0.0207564	0.0148119	0.0120625	0.00886731	0.0063161	0.0041612	0.00235306	0.00151091	0.000990761	0.000792609	0.000371535	0.000148614	2.4769e-05	0	0	0	0	0	0.135594	0.114073	0.0986096	0.0862203	0.0736934	0.0648832	0.0572661	0.0472629	0.0391869	0.030652	0.0259258	0.0203276	0.0168403	0.0123434	0.00793833	0.00614876	0.00394622	0.00256963	0.00211077	0.00165191	0.00137659	0.000504749
0.116631	0.102624	0.0901734	0.0834501	0.0751082	0.0643384	0.0546892	0.0501136	0.0461606	0.0434525	0.0326517	0.0262085	0.0214773	0.0178355	0.0149718	0.0112367	0.00933794	0.00600741	0.00389081	0.0031749	0.00202322	0.00127619	0.000778162	0.000622529	0.000466897	0.000466897	0.000435771	0.000155632	0.116516	0.103223	0.0950319	0.0864048	0.0743202	0.0617657	0.0569319	0.0488419	0.0435045	0.035381	0.033669	0.0270225	0.0221215	0.0182276	0.0147701	0.0107083	0.00933199	0.00617657	0.00483384	0.00419604	0.00328969	0.00271903
0.166659	0.122962	0.0932669	0.0786073	0.0709956	0.0590142	0.0514965	0.0411126	0.0286144	0.0229761	0.0189353	0.0148475	0.010008	0.00643706	0.00502749	0.00385284	0.00225532	0.00159752	0.000516844	0.000469859	0.000610816	0.000375887	0.000140958	9.39717e-05	4.69859e-05	0.000140958	0	0	0.157107	0.119044	0.10554	0.0954227	0.0778179	0.061149	0.0556224	0.0420288	0.0316442	0.0229086	0.0140393	0.0106966	0.00775505	0.00294157	0.00240674	0.00102509	0.000445692	0.000178277	0.000133708	8.91385e-05	0.000133708	0
0.173526	0.12271	0.0973022	0.07827	0.0660418	0.0570491	0.0432269	0.0319027	0.0253604	0.0202217	0.0156064	0.0118713	0.0097778	0.00668506	0.00444878	0.00240282	0.00152258	0.00092782	0.000475805	0.000190322	4.75805e-05	4.75805e-05	0	0	0	0	0	0	0.130669	0.110363	0.100825	0.0960267	0.0864299	0.0680555	0.0620282	0.0434197	0.0372169	0.0285564	0.0184914	0.0130493	0.00965533	0.00813389	0.00479841	0.00491544	0.003394	0.00128738	0.00157996	0.000351103	0.000292586	0
0.107903	0.097375	0.0869854	0.0756563	0.0667864	0.0592153	0.0537165	0.048798	0.0450401	0.038215	0.0355623	0.0323294	0.0272175	0.0224648	0.0192595	0.0147555	0.0138712	0.011412	0.00911854	0.00781984	0.00654877	0.00461453	0.00315004	0.00210003	0.00174081	0.00176844	0.00163028	0.00102238	0.101335	0.0885663	0.0829776	0.0745944	0.0665994	0.0598851	0.0553054	0.051502	0.0490181	0.0428084	0.0374525	0.0332609	0.0271676	0.024412	0.0199488	0.0168827	0.0128852	0.0105177	0.00846076	0.00912055	0.00718	0.00659784
0.125313	0.1143	0.0934662	0.0912732	0.0868871	0.0776382	0.0612381	0.0519654	0.041763	0.0299874	0.0207146	0.0144931	0.0128245	0.00760411	0.004982	0.003957	0.00257443	0.00138257	0.0012157	0.000810469	0.000691283	0.000286048	7.1512e-05	0.000166861	2.38373e-05	0	2.38373e-05	0	0.134827	0.110749	0.0998044	0.0882545	0.0750745	0.0743294	0.0611494	0.0502049	0.0378633	0.02962	0.0227273	0.0176043	0.0157414	0.0104322	0.00847615	0.00740499	0.00372578	0.0025149	0.00195604	0.000884873	0.000419151	0.000512295
Panel f
MA (Speed)
Preferred																												Non-preferred
0.138812	0.121253	0.0981437	0.0898344	0.0793302	0.0665998	0.0542142	0.0428321	0.0395083	0.0293491	0.0224194	0.0181237	0.0133889	0.012072	0.00758811	0.0056754	0.00420168	0.0021322	0.00147372	0.000689828	0.000564405	0.000313558	0.000313558	0.000282202	6.27117e-05	9.40675e-05	3.13558e-05	3.13558e-05	0.115531	0.106241	0.0939733	0.084445	0.0855765	0.0770605	0.0611005	0.0510958	0.0434135	0.0406146	0.0292401	0.0253692	0.0167342	0.0139948	0.00732492	0.00619343	0.00404955	0.00244164	0.000952835	0.000297761	0.000416865	0.00053597
0.181773	0.130207	0.096539	0.0762236	0.0589801	0.0531231	0.0431292	0.0357567	0.0286299	0.0198239	0.0175712	0.0146222	0.0111407	0.00962523	0.00770018	0.0046283	0.00360434	0.0021708	0.00159738	0.000901085	0.000860127	0.000204792	0	0	0	0	0	0	0.168229	0.115074	0.0919476	0.0764676	0.0660232	0.0530144	0.0437357	0.0377675	0.030587	0.025598	0.0197697	0.0183242	0.0131953	0.0089523	0.00718049	0.00610808	0.00475591	0.00349699	0.00251783	0.00191169	0.00242458	0.00144542
0.152184	0.118971	0.0986181	0.0860885	0.0713708	0.0609994	0.0504481	0.0376787	0.0327628	0.0255688	0.0181949	0.0146878	0.0130991	0.00926231	0.00572525	0.00284764	0.00230808	0.00173856	0.001199	0.000599502	0.000569527	0.000389677	0.000299751	5.99502e-05	0	0	0	0	0.134529	0.109459	0.0996886	0.08761	0.0791819	0.0668886	0.0538974	0.0457913	0.0345179	0.0282907	0.0251235	0.014548	0.0108976	0.00955551	0.00574404	0.00461671	0.00322096	0.00241572	0.00107365	0.000697874	0.000644192	0.000268413
0.153719	0.120145	0.0996745	0.0809148	0.0684452	0.0605275	0.0540995	0.0434231	0.0340433	0.0285809	0.0225668	0.0186769	0.0145663	0.009435	0.00631759	0.00380711	0.00275877	0.00132421	0.000662105	0.000303465	0.000386228	0.000193114	0.000137939	0	0	0	0	0	0.141388	0.117767	0.104671	0.0869186	0.0706698	0.0602415	0.0519959	0.0476306	0.0377358	0.0296357	0.0250279	0.0225542	0.0164912	0.0117379	0.00766358	0.00582044	0.00368628	0.00247369	0.00213416	0.000339526	0.000291022	0.000145511
0.115755	0.108867	0.100869	0.0933364	0.0848748	0.0762325	0.0575033	0.0505121	0.041973	0.0343369	0.0270877	0.0221603	0.0165364	0.0125377	0.0103191	0.00712019	0.00629466	0.00503057	0.0035601	0.00306994	0.00201223	0.00216701	0.00139308	0.00110931	0.00103191	0.000386967	0.00023218	0.000386967	0.108157	0.112904	0.101246	0.100334	0.0873462	0.0723075	0.0624335	0.0497873	0.0441288	0.0336093	0.0279128	0.0226341	0.016178	0.0142792	0.0095701	0.00782318	0.00656995	0.00459517	0.00311408	0.0022786	0.00205074	0.00201276
0.0867364	0.0755256	0.0681966	0.0671408	0.064439	0.0602466	0.0521412	0.0492221	0.0502779	0.04975	0.0482594	0.0462097	0.0379802	0.0330114	0.0272662	0.0233844	0.0186019	0.0138816	0.0104966	0.00928543	0.00714264	0.00385081	0.0022049	0.00133536	0.00111798	0.000465824	0.000403714	0.000434769	0.071561	0.069737	0.0666971	0.0652683	0.0647211	0.0623803	0.0569387	0.053686	0.0506764	0.0472412	0.0445964	0.044262	0.0391853	0.0340173	0.0319501	0.0259918	0.0220094	0.0180575	0.0160207	0.0120991	0.00860313	0.00623195
0.106203	0.0968941	0.0878645	0.079981	0.071762	0.0658634	0.0578681	0.0542618	0.0464063	0.0412345	0.0337704	0.0253837	0.0209387	0.0192614	0.015739	0.0120489	0.00807917	0.00690503	0.00732437	0.00475245	0.00382992	0.00259987	0.00218054	0.00170529	0.001258	0.00134187	0.00111822	0.000279556	0.103484	0.0936561	0.0917675	0.08483	0.0744238	0.0674863	0.0600092	0.0569259	0.0475603	0.0393124	0.0315656	0.0252833	0.0236645	0.0196177	0.0158406	0.0137208	0.0105604	0.00901873	0.00724582	0.00408541	0.00289062	0.00196562
0.117803	0.104273	0.0941099	0.0870933	0.0843559	0.0767416	0.068435	0.0589642	0.0505003	0.0381663	0.0332578	0.022906	0.0148197	0.0106664	0.00720534	0.00594676	0.00380719	0.0022025	0.00129004	0.0014159	0.000818073	0.000346108	0.000251715	9.43931e-05	0	0	0	0	0.0990991	0.0919118	0.09115	0.087871	0.0803524	0.080253	0.07343	0.0645866	0.0566044	0.0419316	0.0327239	0.0274245	0.0196078	0.0147721	0.0108307	0.00722046	0.00503445	0.00284844	0.00172231	0.00125861	0.000662427	0.000463699
0.0887303	0.0862509	0.080015	0.0807663	0.0769346	0.0681443	0.0668295	0.0645379	0.0530804	0.0521788	0.0406086	0.0362134	0.028287	0.0241172	0.0199098	0.0170924	0.0116454	0.00852742	0.006574	0.00439519	0.00296769	0.00191585	0.00052592	0.000375657	0.000225394	0.000150263	0	0	0.103376	0.0878643	0.0788078	0.0697184	0.0685987	0.0692574	0.0638564	0.0518031	0.0516055	0.0435699	0.0356661	0.029343	0.0251935	0.0181459	0.0140622	0.0121521	0.00872715	0.00576321	0.00546682	0.00368846	0.0030298	0.00148197
0.145273	0.119809	0.100701	0.0803221	0.0808999	0.0629093	0.0519686	0.0456121	0.0333231	0.0285076	0.0214192	0.0163341	0.0127514	0.0123661	0.00704985	0.00477695	0.00419909	0.00281224	0.00157947	0.000808999	0.000886047	0.000808999	0.000462285	0.000693428	0.000269666	0.000462285	0.000231143	0.000269666	0.151348	0.132096	0.105377	0.0946112	0.0773683	0.060965	0.0448616	0.036585	0.0312772	0.0240801	0.0182025	0.0136744	0.0109455	0.00881639	0.00626743	0.00404834	0.00209914	0.00209914	0.00176927	0.000749693	0.000419828	0.000299877
0.163437	0.129385	0.101384	0.0849694	0.0719665	0.0620534	0.0505311	0.0437078	0.0298037	0.0205343	0.0169295	0.0121661	0.00856131	0.00811072	0.00592211	0.00296106	0.00148053	0.00180238	0.00180238	0.00180238	0.000643708	0.000386225	0.000579337	0	0	0	0	0	0.175905	0.132099	0.108748	0.0812027	0.0691007	0.0577828	0.0390673	0.0280903	0.0219881	0.0167383	0.0123747	0.00995432	0.00610213	0.00559078	0.0051817	0.00426127	0.00153406	0.000681803	0.000988614	0.000477262	0.000136361	6.81803e-05
0.120539	0.107242	0.101156	0.0814826	0.0731133	0.0632586	0.0588747	0.0506503	0.0446723	0.0362668	0.0276802	0.022318	0.0178617	0.0140937	0.0114489	0.00735481	0.00514474	0.00423898	0.00235499	0.00184776	0.00108692	0.000760842	0.000362306	0.00065215	0.000434767	0.000108692	0.000144922	0.000144922	0.133303	0.109545	0.0900118	0.0839856	0.074981	0.0656992	0.0558288	0.0484173	0.0397936	0.0332825	0.0240701	0.0180785	0.0146152	0.0139226	0.00865831	0.00533352	0.00387892	0.00287456	0.00232043	0.00190483	0.00107363	0.000969731
0.139207	0.113897	0.0941181	0.0826966	0.0691261	0.0648679	0.0536453	0.0396371	0.0307227	0.0265043	0.0195798	0.0181869	0.0128542	0.0109838	0.00919293	0.00676536	0.0052929	0.00489494	0.00298472	0.00266635	0.00198981	0.00171124	0.0010745	0.000676536	0.00095511	0.000278574	0.000238777	3.97962e-05	0.135921	0.110708	0.0951334	0.0836998	0.076847	0.0641674	0.0552257	0.0502419	0.0393213	0.032212	0.0253591	0.0194591	0.0161243	0.0111404	0.00780563	0.00644972	0.00406772	0.00322486	0.00197889	0.00194225	0.00109938	0.00139255
0.136373	0.116895	0.109227	0.0952621	0.0798422	0.0693756	0.0574819	0.0475191	0.0335264	0.0242913	0.0220804	0.0154199	0.011362	0.0083956	0.00657655	0.0045896	0.00327428	0.00187502	0.00111941	0.00103546	0.000979487	0.000335824	0.000195897	0.000195897	5.59707e-05	2.79853e-05	2.79853e-05	5.59707e-05	0.132792	0.120192	0.112644	0.0939809	0.0813807	0.065054	0.0627803	0.0453483	0.0373271	0.028769	0.0234321	0.0156951	0.0108634	0.0085265	0.0065054	0.00530537	0.00407377	0.00262111	0.00240005	0.00167372	0.00110529	0.00110529
0.092891	0.085682	0.0811222	0.0743475	0.0720459	0.0662266	0.0617536	0.0504191	0.0517219	0.047466	0.0397794	0.0347853	0.0279672	0.0228427	0.0189777	0.0162418	0.0136362	0.0114214	0.00972771	0.0076432	0.00473357	0.00364789	0.00295306	0.00212794	0.0019108	0.000825118	0.000564555	0.000347418	0.111708	0.0905853	0.078702	0.0640915	0.061392	0.0588039	0.0542398	0.0516795	0.0460858	0.0401024	0.0340634	0.032004	0.0280244	0.0240726	0.0210392	0.0160298	0.0115771	0.0104361	0.00648429	0.00389614	0.00228202	0.00194807
0.107214	0.089179	0.0776721	0.0757911	0.0661282	0.0613336	0.0587519	0.0511175	0.0436306	0.0430036	0.037287	0.0342259	0.0290994	0.0265545	0.0213912	0.0166704	0.0130191	0.0113963	0.00859335	0.00737626	0.00520027	0.00383566	0.00320867	0.00250793	0.002176	0.00191783	0.00106956	0.000258169	0.134442	0.108852	0.0907997	0.0728424	0.0633729	0.0548852	0.0485511	0.0448773	0.0401267	0.0377197	0.0332858	0.0272684	0.0207443	0.0163737	0.0164687	0.0131433	0.010388	0.00731591	0.00516231	0.00446556	0.00310372	0.00234363
0.125219	0.106161	0.0969942	0.0878704	0.0718823	0.0637391	0.0590492	0.0534214	0.0406736	0.0296738	0.0255383	0.0239608	0.0193988	0.013899	0.0124494	0.0101045	0.00793008	0.00656576	0.00524408	0.00315498	0.00311234	0.00289917	0.00144958	0.000852697	0.000810062	0.000596888	0.000213174	0	0.109204	0.0943238	0.0834933	0.074163	0.0763831	0.0676527	0.0683127	0.0601524	0.0516021	0.0447618	0.0353714	0.0301812	0.0223809	0.0152406	0.0107704	0.00816033	0.00552022	0.00372015	0.00303012	0.0025201	0.00222009	0.00126005
0.0839391	0.0762325	0.0761133	0.0677313	0.0674929	0.0611767	0.0618123	0.0532714	0.0463989	0.0445318	0.0410758	0.0334088	0.0299527	0.0282843	0.023557	0.0196639	0.01589	0.014023	0.0113614	0.0109641	0.00893815	0.00746832	0.00639574	0.00484646	0.00361498	0.00198626	0.000754777	0.000436976	0.0889221	0.0742957	0.0709161	0.0684229	0.0650157	0.0657082	0.0596692	0.0549323	0.0477022	0.0451536	0.037785	0.0371201	0.0331865	0.0263165	0.0230754	0.0198897	0.0160392	0.0138508	0.0115793	0.00947395	0.00742403	0.00645447
Panel g
Sucrose (Speed)
Preferred																												Non-preferred
0.114478	0.104734	0.0914611	0.0861117	0.0814851	0.070179	0.0611861	0.0538126	0.0390365	0.0347859	0.0270653	0.0248388	0.0187664	0.0148917	0.0135327	0.011017	0.0081543	0.00595668	0.0047133	0.00231328	0.00159038	0.0014458	0.00124339	0.000578319	0.000346991	0.000578319	0.000289159	5.78319e-05	0.121627	0.111734	0.0995679	0.0899409	0.0743633	0.0642056	0.0591267	0.05401	0.0418814	0.0327092	0.0280852	0.0221725	0.0175485	0.0126971	0.00943754	0.00750455	0.00678441	0.00466192	0.00337326	0.00242571	0.00261522	0.0020846
0.184426	0.136557	0.11264	0.0843673	0.0697819	0.0573048	0.0423392	0.0316248	0.0210832	0.01462	0.0102305	0.0076729	0.00573739	0.00349082	0.00300695	0.00200463	0.00162444	0.00107144	0.000449314	0.000553002	0.000207376	0.000449314	0.00013825	0.000241938	0.00013825	0.00013825	3.45626e-05	6.91252e-05	0.172626	0.130129	0.10297	0.0884623	0.0711215	0.055637	0.0423017	0.031018	0.0219812	0.0176827	0.0112349	0.00957405	0.00801094	0.00581282	0.00415201	0.00288199	0.00205158	0.00273544	0.00107464	0.000293083	0.000586166	0.000683861
0.143066	0.114852	0.0938308	0.0825885	0.076329	0.062284	0.0561178	0.0465573	0.0371524	0.0308306	0.0223599	0.0175952	0.0117405	0.0102457	0.00784778	0.00492043	0.00339448	0.00302077	0.00202423	0.000996543	0.000529414	0.00046713	0.000404846	0.000124568	9.34259e-05	0	0	0	0.129835	0.105567	0.0988217	0.0807306	0.0732402	0.0609313	0.0523019	0.0461693	0.0403434	0.0318893	0.0315388	0.0218144	0.0159446	0.0139297	0.0108634	0.00630777	0.00543169	0.00363573	0.00324149	0.00201498	0.000876079	0.000306628
0.166405	0.136961	0.105913	0.0821908	0.068097	0.0536543	0.043049	0.0356183	0.0275946	0.0220827	0.0154893	0.0098029	0.00914007	0.00568638	0.00355835	0.00240712	0.00202337	0.00104657	0.00111634	0.000732601	0.000802372	0.000593058	0.000453515	0.000627943	0.000837258	0.0002442	0.000174429	0.000174429	0.137384	0.117366	0.103723	0.0924391	0.0780951	0.0625398	0.0506821	0.0381869	0.0319393	0.0249904	0.0191253	0.0136427	0.0113477	0.00675762	0.00720388	0.00631136	0.0031238	0.00178503	0.00114752	0.00191253	0.00108377	0.00102002
0.132765	0.112081	0.0990888	0.084468	0.0775041	0.073589	0.0664519	0.0509995	0.0375914	0.0357205	0.0257423	0.0190209	0.0127499	0.0103593	0.00623636	0.00446939	0.00322212	0.0023906	0.00197485	0.00135121	0.000588989	0.000311818	0.000138586	6.92929e-05	0.000311818	0.000103939	0	0	0.140554	0.100446	0.097113	0.0825809	0.0710327	0.0617322	0.0537493	0.0462701	0.0406123	0.0353807	0.0268553	0.0194923	0.0184073	0.0135633	0.00806045	0.00461151	0.00375896	0.0017051	0.0018601	0.00135633	0.000968804	0.000542531
0.153252	0.122355	0.102879	0.0861509	0.0709395	0.0623149	0.0527189	0.0445208	0.0349485	0.0272953	0.0245469	0.0181732	0.0148324	0.0116574	0.00727402	0.00497571	0.00350669	0.00324606	0.00196659	0.00149271	0.00085298	0.000331714	0.000355408	0.000213245	0.000331714	7.10816e-05	2.36939e-05	2.36939e-05	0.114062	0.0956706	0.084133	0.0755083	0.0685401	0.0637994	0.0636852	0.0626571	0.0554604	0.0422093	0.036212	0.0303861	0.0285013	0.0191341	0.0133653	0.00976696	0.00474069	0.00445511	0.00359836	0.00348412	0.00279872	0.00125657
0.158949	0.118986	0.0967121	0.0790239	0.0669041	0.066249	0.0538017	0.0429104	0.0326741	0.0288253	0.0185481	0.0125292	0.00974491	0.00610081	0.00388978	0.00204725	0.00192442	0.00098268	0.000614175	0.00024567	0.00032756	0	0	0	0	0	0	0	0.151894	0.128962	0.108297	0.0973536	0.0803069	0.0660941	0.048437	0.0365785	0.0297336	0.0203601	0.015608	0.0127305	0.0093735	0.00619087	0.00265946	0.00122074	0.00130793	0.000871954	0.000871954	0.000348781	0.000305184	8.71954e-05
0.175726	0.140056	0.10799	0.0879495	0.06713	0.0518181	0.0392457	0.0306814	0.0241356	0.0167248	0.0127455	0.0108135	0.00778569	0.00640157	0.0052193	0.00421004	0.00302777	0.00247989	0.00213386	0.00118227	0.00106693	0.000778569	0.0011246	0.000865077	0.000605554	0.000576718	0.000230687	0.000230687	0.155568	0.133796	0.107026	0.0919335	0.0779625	0.0655721	0.0529778	0.0399755	0.0277381	0.0242709	0.0170814	0.0153477	0.00922904	0.00790332	0.00535386	0.00372221	0.00270243	0.00178462	0.00122374	0.00107077	0.000764838	0.00127473
0.14006	0.118609	0.0933226	0.0849947	0.0752536	0.0635946	0.0521375	0.040428	0.0319992	0.0267501	0.0226114	0.0210468	0.0162015	0.0111543	0.008984	0.00782315	0.00519861	0.00423964	0.00353303	0.00307879	0.00227124	0.0019684	0.0012618	0.000605663	0.000504719	0.000302831	0.000100944	0.000151416	0.172042	0.115588	0.0899784	0.0714005	0.0575653	0.0432721	0.0377445	0.0321515	0.0264277	0.024269	0.0195591	0.0153725	0.010401	0.00902728	0.00634526	0.00497154	0.00376137	0.0026166	0.00284556	0.00170079	0.000359783	0.000490613
0.169619	0.126525	0.103945	0.0834313	0.0692828	0.0567965	0.0408643	0.0305672	0.0267159	0.0186889	0.0143512	0.0122431	0.00778368	0.00470264	0.00397292	0.00239186	0.00158106	0.00064864	0.00072972	0.00028378	0.00016216	0.00012162	0	4.054e-05	4.054e-05	0	4.054e-05	4.054e-05	0.181669	0.128992	0.0933591	0.0793375	0.0580479	0.0495256	0.0382377	0.0321274	0.026403	0.0207107	0.0129281	0.00964785	0.00829715	0.00614247	0.00401994	0.00231548	0.00257276	0.00112558	0.000900466	0.000739669	0.000546712	0.000578871
0.139354	0.115702	0.101996	0.0900692	0.0784116	0.0628905	0.0554324	0.0458577	0.0330243	0.0269771	0.0205268	0.0152523	0.0139757	0.0119264	0.00974266	0.00718941	0.00614795	0.00419942	0.00346032	0.00238527	0.00191494	0.00188134	0.000839884	0.000201572	0.000167977	3.35954e-05	0.000134382	0.000100786	0.128818	0.107024	0.0932277	0.0823127	0.0799712	0.0644452	0.0541427	0.0474784	0.0415346	0.032889	0.0237392	0.0217939	0.0193084	0.0131844	0.010987	0.00994236	0.00493516	0.00371037	0.00194524	0.00108069	0.00118876	0.000648415
0.111208	0.10615	0.0948611	0.0880874	0.0776109	0.0695728	0.0617455	0.0530451	0.0452178	0.0382334	0.0334467	0.0235121	0.0193576	0.0163471	0.0116507	0.0110787	0.00650269	0.00526839	0.00361261	0.00210735	0.00150525	0.00159557	0.000511786	0.000662311	0.000421471	0.000451576	0.000361261	0.00012042	0.112252	0.106476	0.0936677	0.0896277	0.0829243	0.0749342	0.0660462	0.0561707	0.0475221	0.037886	0.0309433	0.0271726	0.0210678	0.018165	0.0135564	0.00888796	0.00706249	0.00505746	0.00347139	0.0030225	0.00161599	0.00107733
0.13532	0.0918009	0.0722619	0.062008	0.0552662	0.044649	0.0436801	0.0433572	0.0387954	0.0345162	0.0352428	0.032538	0.0260385	0.0205886	0.0172783	0.0132817	0.00876024	0.00617658	0.0056114	0.00435994	0.00331032	0.00262404	0.0013322	0.00125146	0.000968875	0.000686286	0.000645917	0.000161479	0.134049	0.101564	0.0702889	0.0606707	0.0557661	0.0524539	0.0449696	0.0423899	0.0335679	0.0341412	0.0321666	0.0293003	0.023918	0.0196503	0.0163063	0.0138221	0.00847161	0.00649702	0.00544603	0.00554158	0.00321666	0.002516
0.149857	0.115438	0.0891627	0.0752419	0.0615647	0.0498364	0.0457646	0.0420756	0.0335143	0.0305909	0.0278068	0.024953	0.0196979	0.0153825	0.0104754	0.00991856	0.00650797	0.00452426	0.003515	0.00306257	0.00240134	0.0017053	0.0017401	0.00125287	0.000452426	0.000313218	0.000313218	0.000417624	0.133975	0.105536	0.0882129	0.0829209	0.0693292	0.0596208	0.05391	0.0488464	0.0420696	0.0365492	0.030648	0.025394	0.0194548	0.0137059	0.0103556	0.00807127	0.00677682	0.00456864	0.00346455	0.0019036	0.00217011	0.00133252
0.144915	0.110741	0.0978563	0.0833426	0.0713466	0.0583139	0.0517605	0.0415047	0.0381354	0.0318412	0.0271761	0.0205117	0.0161798	0.0120701	0.00903403	0.00673849	0.00418379	0.00292495	0.00225851	0.00125884	0.00062942	0.000925617	0.000518346	0.000407272	0.000148099	0.000185123	0.000148099	0.000222148	0.161	0.125048	0.0999488	0.0805801	0.064797	0.0565053	0.0498463	0.0386093	0.0320143	0.0256115	0.0193687	0.0161672	0.0121975	0.0075874	0.00592265	0.00377769	0.00230503	0.00208093	0.00172877	0.00121655	0.00131259	0.000256115
0.136348	0.106762	0.0877259	0.0758024	0.0631572	0.0582778	0.0529173	0.0458388	0.0391038	0.0310975	0.0248437	0.0219229	0.0170091	0.0121298	0.00989623	0.00762834	0.00659748	0.00470758	0.00364236	0.00240533	0.00209608	0.00161501	0.000687238	0.000652876	0.000446705	0.000171809	0.000274895	6.87238e-05	0.150408	0.119041	0.0898773	0.0736061	0.0641666	0.057188	0.0505032	0.0406229	0.0313671	0.027437	0.0231396	0.0186586	0.0174098	0.0132227	0.0119004	0.00752957	0.00602365	0.00484831	0.00326893	0.00337912	0.00348931	0.00121208
Panel i
Ctrl		MA		MO
0.228491	0.192131	0.298613	0.289987	0.135177	0.189099
0.189321	0.241495	0.265587	0.263329	0.250407	0.276718
0.183546	0.336575	0.290838	0.273877	0.114583	0.244555
0.316918	0.315153	0.267046	0.142387	0.247661	0.13459
0.354335	0.325987	0.305107	0.258227	0.197264	0.111674
0.299305	0.204015	0.34673	0.285931	0.342651	0.344217
0.428471	0.26711	0.346225	0.347432	0.197915	0.0979776
		0.152634	0.240783	0.217001	0.231984
		0.315476	0.36363	0.320416	0.202226
				0.296173	0.204067
Panel j
bsl	test1	test2
Ctrl
0.158714	0.230273	0.255887
0.291727	0.131593	0.148472
0.229275	0.159063	0.124201
0.274438	0.248892	0.158242
0.266207	0.260119	0.30106
0.229835	0.243255	0.223628
0.215258	0.293309	0.20525
MA
0.188381	0.110936	0.234125
0.213406	0.196697	0.212716
0.18192	0.161813	0.161298
0.180417	0.242535	0.137793
0.154547	0.326945	0.227039
0.157025	0.209417	0.221887
0.190712	0.189158	0.193424
0.132216	0.135708	0.25422
0.341425	0.228655	0.28227
MO
0.178653	0.163175	0.188895
0.220283	0.201938	0.192584
0.131633	0.154456	0.209437
0.131181	0.142222	0.133488
0.142209	0.160469	0.173785
0.139147	0.237367	0.145785
0.238534	0.254821	0.197768
0.220043	0.2661	0.289012
0.146334	0.166202	0.210921
0.283383	0.188648	0.175718
[truncated: 76 more columns]

## Sheet: Supplementary Fig. 3
Panel b				Panel i								Panel j
Ctrl	Sucrose	Ctrl	Sucrose	MO+saline				Non-conditioned				MO+saline				MO+Naloxone
37.6037	183.442	76.5026	290.073	0.465201	0.282051	0.39011	0.355311	0.404762	0.347985	0.443223	0.302198	0.0769231	0.0989011	0.106227	0.0860806	0.123106	0.0643939	0.102273	0.157197
-34.4966	220.779	14.2261	229.066	0.71897	0.578454	0.613583	0.70726	0.601874	0.442623	0.494145	0.644028	0.058548	0.0562061	0.154567	0.147541	0.108607	0.0430328	0.116803	0.155738
17.0464	71.9015	-52.8542	114.788	0.693467	0.68593	0.645729	0.638191	0.572864	0.638191	0.542714	0.585427	0.080402	0.0879397	0.10804	0.0778894	0.0658307	0.031348	0.0595611	0.115987
	83.703		204.621	0.712644	0.574713	0.678161	0.609195	0.66092	0.517241	0.568966	0.390805	0.0747126	0.137931	0.132184	0.103448	0.125	0.0457317	0.10061	0.207317
	141.277		159.192	0.639279	0.775551	0.609218	0.621242	0.607214	0.701403	0.553106	0.61523	0.108216	0.126253	0.0501002	0.0641283	0.0815851	0.034965	0.109557	0.111888
	159.553		213.624	0.452333	0.35497	0.460446	0.515213	0.383367	0.466531	0.523327	0.513185	0.0628803	0.105477	0.156187	0.135903	0.0737913	0.0916031	0.109415	0.117048
	98.9351		10.7722	MO+Naloxone				Non-conditioned								0.109533	0.0344828	0.0588235	0.121704
	30.184		212.804	0.638258	0.534091	0.511364	0.518939	0.619318	0.422348	0.464015	0.590909					0.121739	0.0652174	0.076087	0.119565
Panel e				0.362705	0.411885	0.436475	0.497951	0.42623	0.297131	0.47541	0.502049
Ctrl	Test 1	Ctrl	Test 2	0.61442	0.761755	0.68652	0.736677	0.510972	0.69906	0.796238	0.761755
-22.0238	201.108	139.724	179.995	0.460366	0.414634	0.445122	0.414634	0.503049	0.277439	0.567073	0.490854
-154.369	87.3534	-117.99	123.981	0.601399	0.713287	0.713287	0.659674	0.503497	0.657343	0.780886	0.65035
118.231	37.0914	16.513	123.814	0.636132	0.681934	0.651399	0.725191	0.53944	0.651399	0.613232	0.676845
16.0849	52.2216	-22.5248	115.12	0.592292	0.68357	0.563895	0.545639	0.638945	0.659229	0.74645	0.679513
-163.099	166.829	17.1477	102.537	0.471739	0.513043	0.458696	0.508696	0.6	0.543478	0.626087	0.584783
83.5149	311.291	18.3967	226.242
82.3264	153.117	-3.07205	89.6521
	223.67		235.369
	171.524		111.79
	-55.7732		-0.46251
	-35.4927		59.8135
	268.976		193.436
Panel g
MO + Saline	MO + Nal	MO + Saline	MO + Nal
0	6	0	8
0	40	0	22
0	8	0	30
0	10	0	35
0	13	0	16
0	1	0	7
	0		17
	16		20
Panel h
Ctrl	Test 1	Ctrl	Test 2
-85.694	-84.6172	108.631	-163.266
92.7073	-339.55	-56.0345	-177.052
212.42	-250.517	191.798	-139.58
-9.40752	-304.71	-73.7366	-239.147
-73.1454	-71.6803	-141.018	-134.604
-111.245	-309.151	-40.7102	-249.22
	-204.144		-176.25
	-80.8629		-28.0441

## Sheet: Supplementary Fig. 4
Panel b				Panel c		Panel g				Panel h
ctrl	ctrl shuffle	MA	MA shuffle	ctrl	MA	pside	npside	pagree	npagree	salside	MAside	salagree	MAagree
10.9922	17.0725	10.6556	17.0946	0.676914	0.695563	8.17749	9.85311	0.834028	0.751198	9.20559	8.34443	0.836185	0.806485
11.6552	16.7886	10.9361	16.5618	0.673619	0.643977	10.8924	8.99628	0.758219	0.803552	7.28231	10.6174	0.890458	0.712566
10.9175	16.5843	9.86683	15.7216	0.642631	0.708132	12.2333	11.1771	0.643876	0.665135	8.15889	6.45034	0.887086	0.839817
14.4142	16.0441	15.6524	17.0447	0.50057	0.543459	14.6431	16.5931	0.622268	0.449321	17.0751	15.9842	0.517966	0.611477
10.2981	17.0893	9.26497	17.47	0.758828	0.763476	7.82993	6.36138	0.884086	0.868093	6.26292	6.12552	0.915836	0.919013
9.82589	17.9697	11.051	17.6483	0.714277	0.687977	8.27606	6.76352	0.857477	0.842983	9.54645	8.26036	0.77191	0.805493
10.7104	16.049	11.0778	17.1573	0.733069	0.704555	10.2661	9.48399	0.792397	0.812384	8.16991	8.19736	0.822885	0.828005
10.7988	16.8801	11.7951	17.517	0.710338	0.655495	7.80746	8.48748	0.83021	0.854456	8.35342	10.789	0.83146	0.71099
11.8524	17.1934	10.3591	17.7069	0.659866	0.71589	10.9018	10.3148	0.718447	0.758327	7.81091	6.85417	0.831199	0.86689
10.2318	17.5073	11.9296	17.9378	0.697711	0.681264	11.6349	10.1685	0.711918	0.748596	11.1063	8.69171	0.741612	0.812577
15.2996	16.3723	11.5601	16.6633	0.499512	0.646191	15.6062	18.9648	0.598159	0.417708	7.91692	10.4176	0.847114	0.735534
10.5297	17.9411	11.0878	17.368	0.738287	0.699109	7.76523	7.22824	0.897995	0.797974	8.45594	7.8087	0.850204	0.824157
8.654	16.8926	16.091	17.5653	0.763742	0.581398	6.82405	6.25572	0.904815	0.884212	17.5656	14.251	0.388607	0.756383
9.74513	15.4504	10.0978	19.0183	0.798345	0.754642	9.84331	7.95338	0.844777	0.86754	7.77504	5.47887	0.86575	0.928528
		11.1239	17.0062		0.661993					7.77418	9.36965	0.827984	0.778329
		11.9018	18.0811		0.688266					8.52566	9.60125	0.853643	0.796138
		12.7454	17.4383		0.631135					11.994	11.492	0.700909	0.747848
		12.067	17.5097		0.64165					9.07008	9.17696	0.84216	0.741178
Panel i								Panel j
Ctrl				MA				MA				MA
baseline		test		baseline		test		baseline				test
0.531453	0.468547	0.409777	0.590223	0.593617	0.406383	0.400662	0.599338	0.562477	0.437523	0.547769	0.452231	0.418584	0.581416	0.440397	0.559603
0.580325	0.419675	0.609218	0.390782	0.575901	0.424099	0.34186	0.65814	0.512075	0.487925	0.521515	0.478485	0.407849	0.592151	0.443605	0.556395
0.574954	0.425046	0.484152	0.515848	0.550982	0.449018	0.534759	0.465241	0.554833	0.445167	0.555844	0.444156	0.481105	0.518895	0.49844	0.50156
0.605664	0.394336	0.477765	0.522235	0.592226	0.407774	0.477786	0.522214	0.564971	0.435029	0.566069	0.433931	0.466752	0.533248	0.521486	0.478514
0.59029	0.40971	0.66157	0.33843	0.66157	0.33843	0.443493	0.556507	0.560209	0.439791	0.561512	0.438488	0.45899	0.54101	0.487757	0.512243
0.601455	0.398545	0.568445	0.431555	0.624079	0.375921	0.456186	0.543814	0.605804	0.394196	0.598393	0.401607	0.472208	0.527792	0.487973	0.512027
0.650407	0.349593	0.623832	0.376168	0.593842	0.406158	0.47083	0.52917	0.525863	0.474137	0.515356	0.484644	0.497658	0.502342	0.520131	0.479869
				0.581724	0.418276	0.467418	0.532582	0.62598	0.37402	0.624312	0.375688	0.447989	0.552011	0.468021	0.531979
				0.567416	0.432584	0.313531	0.686469	0.549641	0.450359	0.554148	0.445852	0.408086	0.591914	0.438655	0.561345

[truncated: 3 more sheets: Supplementary Fig. 5, Supplementary Fig. 6, Supplementary Fig. 7]
